# Supplementary material for: Microbial dark matter filling the niche in hypersaline microbial mats
Source: Microbiome. 2020 Sep 16;8:135. doi: 10.1186/s40168-020-00910-0 (PMC7495880; doi:10.1186/s40168-020-00910-0)
Supplement: Supplementary file 21 — Additional file 20: Table S3. Table indicating the presence and absence of a wide range of genes involved in different metabolic pathways. Green boxes indicate presence of genes while white boxes indicate absence of genes. [file 40168_2020_910_MOESM20_ESM.xlsx]

## Sheet: Glycolysis
		1	2	3	4	5	6	NA	7	8	9	10	11	12	13	14	15	16	17	18	19	20	21	22	23	24	25	26	27	28	29	30	31	32
MAGs	Group	Hexokinase	Phosphoglucomutase (K01835, K15778, K15779)	Glucose-6-phosphate isomerase (K01810, K06859, K13810, K15916)	6-phosphofructokinase I (pfk, pfkA, pfkB, pfkC)	Fructose-1,6-bisphosphatase I (fpb)	Fructose 1,6-bisphosphate aldolase/phosphatase (K01623, fba)	Bifunctional archaeal fructose-1,6-bisphosphate aldolase/phosphatase (FBPA, K01622)	Triosephosphate isomerase (tpi)	Glyceraldehyde 3-phosphate dehydrogenase (K00134, K10705, K00150)	Phosphoglycerate kinase (K00927)	2,3-bisphosphoglycerate-independent phosphoglycerate mutase (K01834, K01837, K15633, K15634, K15635)	Enolase (K01689)	Phosphoenolpyruvate synthase/pyruvate phosphate dikinase (pps, ppdK)	Pyruvate kinase (K00873, K12406)	Pyruvate ferredoxin oxidoreductase (por, porA, porB, porG)	Pyruvate dehydrogenase E1 component alpha subunit (K00163, K00161, K00162)	Pyruvate dehydrogenase E2 component (K00627)	Acetyl-CoA ligase (ADP-forming) (K01905, K22224), Pta/Ack pathway (K00625, K00925)	Acetyl-CoA synthetase (K01895, K01913), Pta/Ack pathway (K00625, K00925)	Aldehyde dehydrogenase (K00128)	Alcohol dehydrogenase (K00001, K04072, K13953)	Aldehyde dehydrogenase (K00128, K00129, K14085, K00149, K00138)	Phosphoenolpyruvate carboxykinase (K01610)	Lactate dehydrogenase (K00016)	Glucose-6-phosphate 1-dehydrogenase (K00036)	6-phosphogluconolactonase (K01057, K07404)	6-phosphogluconate dehydrogenase (K00033)	Ribose 5-phosphate isomerase (K01807, K01808)	Ribulose-phosphate 3-epimerase (K01783)	Transketolase (K00615)	Transaldolase (K00616)	Phosphoribulokinase (K00855)	Ribulose-bisphosphate carboxylase (K01601)
Bin_214 OP3 (Omnitrophica)	PVC Group	No	No	Yes	Yes	No	Yes	No	Yes	Yes	Yes	Yes	Yes	Yes	Yes	Yes	No	No	Yes	Yes	Yes	No	Yes	No	Yes	No	No	No	Yes	Yes	Yes	No	Yes	No
RBin_031 OP3 (Omnitrophica)	PVC Group	No	No	Yes	Yes	No	Yes	No	Yes	Yes	Yes	Yes	Yes	Yes	Yes	Yes	No	No	Yes	Yes	No	No	No	No	No	No	Yes	No	Yes	Yes	Yes	No	No	No
RBin_379 OP3 (Omnitrophica)	PVC Group	No	No	Yes	Yes	No	Yes	No	No	Yes	No	Yes	Yes	Yes	No	Yes	No	No	Yes	Yes	No	No	Yes	No	Yes	No	No	No	Yes	Yes	Yes	No	No	No
Bin_505 OP3 (Omnitrophica)	PVC Group	No	No	No	Yes	No	Yes	No	Yes	Yes	Yes	Yes	No	No	Yes	No	No	No	Yes	Yes	Yes	No	Yes	No	Yes	No	No	No	Yes	No	Yes	Yes	No	No
RBin_191 OP3 (Omnitrophica)	PVC Group	No	No	No	Yes	No	Yes	No	Yes	Yes	Yes	Yes	No	Yes	Yes	No	No	No	Yes	Yes	Yes	No	Yes	No	Yes	No	No	No	Yes	No	Yes	Yes	No	No
Bin_019 OP3 (Omnitrophica)	PVC Group	No	No	No	Yes	No	Yes	No	Yes	Yes	Yes	Yes	Yes	Yes	Yes	Yes	No	No	Yes	Yes	No	No	Yes	No	Yes	No	No	No	Yes	Yes	Yes	No	No	No
Bin_522 SAR406 (Marinimicrobia)	FCB Group	No	No	Yes	Yes	No	Yes	No	Yes	Yes	Yes	Yes	Yes	Yes	No	No	Yes	Yes	No	Yes	No	Yes	No	No	No	Yes	Yes	Yes	Yes	Yes	Yes	Yes	No	No
Bin_134 Hyd24-12 (Fermentibacteria)	FCB Group	No	Yes	Yes	Yes	No	No	No	No	Yes	No	No	Yes	No	No	No	No	No	Yes	Yes	Yes	No	Yes	Yes	No	No	No	No	No	Yes	Yes	Yes	No	No
Bin_206 Hyd24-12 (Fermentibacteria)	FCB Group	No	Yes	Yes	Yes	No	Yes	No	No	Yes	No	Yes	Yes	Yes	No	No	No	No	Yes	Yes	Yes	Yes	Yes	Yes	No	No	No	No	Yes	Yes	Yes	Yes	No	No
Bin_049 Zixibacteria (GN15)	FCB Group	No	No	No	Yes	No	Yes	No	No	No	No	Yes	Yes	Yes	Yes	Yes	Yes	Yes	Yes	Yes	No	Yes	No	Yes	No	No	No	No	Yes	No	Yes	Yes	No	No
Bin_210 Zixibacteria (GN15)	FCB Group	No	No	Yes	Yes	No	Yes	No	Yes	Yes	Yes	Yes	Yes	Yes	Yes	Yes	Yes	Yes	Yes	Yes	No	Yes	No	Yes	No	No	No	No	Yes	Yes	Yes	Yes	No	No
Bin_052 Zixibacteria (GN15)	FCB Group	No	No	Yes	Yes	No	Yes	No	Yes	Yes	Yes	Yes	Yes	Yes	Yes	Yes	Yes	Yes	Yes	Yes	No	Yes	No	Yes	No	No	No	No	Yes	Yes	Yes	Yes	No	No
Bin_224 Zixibacteria	FCB Group	No	No	Yes	Yes	No	Yes	No	Yes	Yes	Yes	Yes	Yes	Yes	Yes	Yes	No	Yes	Yes	Yes	No	No	Yes	No	No	Yes	Yes	Yes	Yes	Yes	Yes	Yes	No	No
Bin_249 Zixibacteria	FCB Group	No	No	Yes	Yes	No	Yes	No	Yes	Yes	Yes	Yes	Yes	Yes	No	Yes	Yes	Yes	Yes	Yes	Yes	No	Yes	Yes	No	No	No	No	Yes	Yes	Yes	Yes	No	No
Bin_113 Zixibacteria	FCB Group	No	No	Yes	Yes	No	Yes	No	Yes	Yes	Yes	Yes	Yes	Yes	No	Yes	Yes	Yes	Yes	No	Yes	Yes	Yes	Yes	No	No	No	No	Yes	Yes	Yes	Yes	No	No
Bin_366 Zixibacteria	FCB Group	No	No	Yes	Yes	No	Yes	No	Yes	Yes	Yes	Yes	Yes	Yes	Yes	Yes	Yes	No	Yes	Yes	No	No	No	Yes	No	No	No	No	Yes	Yes	Yes	No	No	No
Bin_336 Zixibacteria	FCB Group	No	No	No	Yes	No	Yes	No	Yes	Yes	Yes	Yes	Yes	Yes	No	Yes	Yes	Yes	Yes	Yes	No	No	No	Yes	No	No	No	No	Yes	Yes	Yes	No	No	No
Bin_298 KSB1	FCB Group	No	Yes	No	Yes	No	No	No	Yes	Yes	Yes	Yes	Yes	Yes	Yes	Yes	Yes	Yes	Yes	Yes	Yes	No	Yes	Yes	No	Yes	Yes	Yes	Yes	Yes	Yes	Yes	No	No
Bin_228 KSB1	FCB Group	No	Yes	Yes	Yes	No	Yes	No	Yes	Yes	Yes	Yes	Yes	Yes	Yes	Yes	Yes	Yes	Yes	Yes	Yes	No	Yes	Yes	Yes	No	Yes	Yes	Yes	Yes	Yes	Yes	No	No
Bin_079 KSB1	FCB Group	No	Yes	No	Yes	Yes	Yes	No	Yes	Yes	Yes	Yes	Yes	Yes	Yes	Yes	Yes	Yes	Yes	Yes	Yes	Yes	Yes	Yes	No	No	No	No	Yes	Yes	Yes	Yes	No	No
Bin_338 Bacterium BMS3Bbin04	FCB Group	No	Yes	Yes	Yes	Yes	Yes	No	Yes	Yes	Yes	Yes	Yes	Yes	Yes	Yes	Yes	Yes	Yes	Yes	Yes	Yes	Yes	Yes	No	No	No	No	Yes	Yes	Yes	Yes	No	No
RBin_200 Ignavibacteria	FCB Group	No	No	Yes	Yes	Yes	Yes	No	Yes	Yes	Yes	Yes	Yes	Yes	Yes	Yes	Yes	Yes	Yes	Yes	Yes	No	Yes	No	No	No	No	No	Yes	Yes	Yes	No	No	No
Bin_012 Caldithrix	FCB Group	No	Yes	Yes	Yes	Yes	Yes	No	Yes	Yes	Yes	Yes	Yes	Yes	Yes	Yes	Yes	Yes	Yes	Yes	Yes	Yes	Yes	Yes	Yes	No	No	No	Yes	Yes	Yes	Yes	No	No
Bin_462 Fibrobacteres	FCB Group	No	Yes	Yes	Yes	No	Yes	No	Yes	No	Yes	Yes	Yes	Yes	Yes	Yes	Yes	Yes	Yes	Yes	Yes	Yes	Yes	No	No	Yes	Yes	Yes	Yes	Yes	Yes	Yes	No	No
RBin_299 Fibrobacteres	FCB Group	No	Yes	Yes	Yes	No	Yes	No	Yes	Yes	Yes	Yes	Yes	Yes	Yes	Yes	Yes	Yes	Yes	Yes	Yes	Yes	Yes	No	No	Yes	Yes	Yes	Yes	Yes	Yes	Yes	No	No
Bin_527 Fibrobacteres	FCB Group	No	Yes	Yes	Yes	No	No	No	Yes	Yes	Yes	Yes	Yes	Yes	Yes	Yes	Yes	Yes	Yes	Yes	Yes	No	Yes	No	No	Yes	No	Yes	Yes	Yes	Yes	Yes	No	No
RBin_290 Fibrobacteres	FCB Group	No	Yes	Yes	Yes	No	No	No	Yes	Yes	Yes	Yes	Yes	Yes	Yes	Yes	Yes	Yes	Yes	Yes	Yes	No	Yes	No	No	Yes	No	Yes	Yes	Yes	Yes	Yes	No	No
Bin_432 Fibrobacteres	FCB Group	No	Yes	Yes	Yes	No	Yes	No	Yes	Yes	Yes	Yes	Yes	Yes	Yes	Yes	Yes	Yes	Yes	Yes	Yes	Yes	Yes	No	No	Yes	No	Yes	No	Yes	Yes	Yes	No	No
Bin_337 Fibrobacteres	FCB Group	No	Yes	Yes	Yes	No	Yes	No	Yes	Yes	Yes	Yes	Yes	Yes	Yes	Yes	Yes	Yes	Yes	Yes	Yes	Yes	Yes	No	No	Yes	No	Yes	Yes	Yes	Yes	No	No	No
Bin_355 Fibrobacteres	FCB Group	No	Yes	Yes	Yes	No	Yes	No	Yes	Yes	Yes	Yes	Yes	Yes	Yes	Yes	Yes	Yes	Yes	Yes	No	No	Yes	No	No	Yes	Yes	Yes	Yes	Yes	Yes	Yes	No	No
RBin_291 Fibrobacteres	FCB Group	No	Yes	Yes	Yes	No	Yes	No	Yes	Yes	Yes	Yes	Yes	Yes	Yes	Yes	Yes	Yes	Yes	Yes	Yes	Yes	Yes	No	No	Yes	No	Yes	Yes	Yes	Yes	Yes	No	No
RBin_049 Aegiribacteria	FCB Group	No	Yes	Yes	Yes	No	No	No	Yes	Yes	Yes	No	Yes	No	Yes	Yes	No	No	No	Yes	Yes	Yes	Yes	Yes	No	No	No	No	No	Yes	Yes	Yes	No	No
Bin_327 WOR-3 (Stahlbacteria)	Others	No	Yes	Yes	No	No	Yes	Yes	Yes	Yes	Yes	Yes	Yes	Yes	No	Yes	Yes	Yes	No	Yes	No	Yes	No	No	No	No	No	No	No	Yes	No	Yes	Yes	Yes
RBin_337 WOR-3 (Stahlbacteria)	Others	No	Yes	Yes	No	No	Yes	Yes	Yes	Yes	Yes	Yes	Yes	Yes	No	Yes	Yes	Yes	No	Yes	No	Yes	Yes	No	No	No	No	No	Yes	Yes	Yes	Yes	Yes	Yes
RBin_199 WS3 (Latescibacteria)	Others	No	Yes	Yes	Yes	Yes	Yes	No	Yes	Yes	Yes	Yes	Yes	Yes	Yes	Yes	Yes	No	No	Yes	Yes	Yes	Yes	Yes	Yes	Yes	Yes	Yes	Yes	Yes	Yes	No	No	No
RBin_220 WS3 (Latescibacteria)	Others	No	Yes	Yes	Yes	Yes	Yes	Yes	Yes	Yes	Yes	Yes	Yes	Yes	Yes	Yes	No	No	No	No	No	Yes	No	No	No	No	No	No	Yes	Yes	Yes	Yes	No	No
Bin_043 UBP1	Others	No	Yes	Yes	Yes	No	Yes	Yes	Yes	Yes	Yes	Yes	Yes	Yes	Yes	Yes	No	No	No	No	No	Yes	No	No	No	No	No	No	Yes	Yes	Yes	Yes	No	No
Bin_270 UBP1	Others	No	Yes	Yes	Yes	No	Yes	No	Yes	Yes	Yes	Yes	Yes	Yes	Yes	Yes	Yes	Yes	No	Yes	Yes	Yes	Yes	No	No	No	No	No	Yes	Yes	Yes	Yes	No	No
Bin_413 OLB16	Others	No	No	Yes	Yes	No	Yes	No	Yes	Yes	Yes	Yes	Yes	Yes	Yes	No	Yes	No	Yes	Yes	No	No	No	No	No	No	Yes	Yes	Yes	Yes	Yes	Yes	No	Yes
Bin_402 Poribacteria	Others	No	Yes	Yes	Yes	No	Yes	No	Yes	Yes	Yes	Yes	Yes	Yes	Yes	Yes	No	Yes	Yes	Yes	No	Yes	No	Yes	Yes	No	Yes	Yes	Yes	Yes	Yes	Yes	No	Yes
Bin_115 Eisenbacteria	Others	No	Yes	Yes	Yes	No	Yes	No	Yes	Yes	Yes	Yes	Yes	Yes	Yes	Yes	No	No	Yes	No	Yes	No	Yes	Yes	No	No	No	No	Yes	Yes	Yes	Yes	No	No
Bin_153 Eisenbacteria	Others	No	Yes	Yes	Yes	No	No	No	Yes	Yes	Yes	Yes	Yes	Yes	Yes	No	Yes	Yes	Yes	Yes	Yes	Yes	Yes	Yes	No	Yes	No	Yes	No	No	Yes	Yes	No	No
Bin_233 Eisenbacteria	Others	No	Yes	Yes	Yes	No	No	No	Yes	Yes	Yes	Yes	Yes	Yes	Yes	Yes	No	No	Yes	No	No	No	No	Yes	No	No	No	No	Yes	No	Yes	Yes	No	No
Bin_251 Eisenbacteria	Others	No	Yes	Yes	Yes	No	Yes	No	Yes	Yes	Yes	Yes	Yes	Yes	Yes	No	Yes	No	No	No	Yes	Yes	Yes	Yes	No	Yes	Yes	Yes	Yes	Yes	Yes	Yes	No	No
Bin_501 Eisenbacteria	Others	No	Yes	Yes	Yes	No	Yes	No	Yes	Yes	Yes	Yes	Yes	Yes	Yes	Yes	No	No	Yes	Yes	Yes	No	Yes	Yes	No	No	No	Yes	Yes	Yes	Yes	Yes	No	No
Bin_528 Elusmicrobia	Others	No	No	Yes	Yes	No	No	No	Yes	No	Yes	Yes	No	Yes	No	Yes	No	No	Yes	Yes	Yes	No	Yes	No	Yes	No	No	No	Yes	Yes	Yes	No	No	No
RBin_245 Elusimicrobia	Others	No	No	Yes	Yes	No	No	No	Yes	No	Yes	Yes	No	Yes	No	Yes	No	No	Yes	Yes	Yes	No	Yes	No	Yes	No	No	No	Yes	Yes	Yes	No	No	No
Bin_127 OP8 (Aminicenantes)	Others	No	Yes	Yes	Yes	No	No	No	Yes	Yes	Yes	Yes	Yes	Yes	Yes	Yes	No	No	No	No	Yes	Yes	Yes	Yes	No	No	No	No	Yes	Yes	Yes	Yes	No	No
Bin_177 Armatimonadetes (OP10)	Others	No	No	Yes	Yes	No	No	No	Yes	Yes	Yes	Yes	Yes	Yes	Yes	Yes	No	Yes	Yes	Yes	Yes	No	Yes	Yes	No	Yes	Yes	Yes	Yes	Yes	Yes	Yes	No	No
Bin_235 Armatimonadetes (OP10)	Others	No	Yes	Yes	Yes	No	Yes	No	No	Yes	No	Yes	No	Yes	Yes	Yes	No	No	No	Yes	No	Yes	No	Yes	No	No	No	No	Yes	No	Yes	No	No	No
Bin_567 KSB3 (Modulibacteria)	Others	No	Yes	Yes	Yes	No	Yes	No	No	Yes	Yes	Yes	Yes	Yes	No	Yes	Yes	Yes	Yes	Yes	Yes	Yes	Yes	No	No	Yes	Yes	Yes	Yes	Yes	Yes	Yes	No	Yes
RBin_158 KSB3 (Modulibacteria)	Others	No	Yes	Yes	Yes	No	Yes	No	Yes	Yes	Yes	Yes	Yes	Yes	No	Yes	Yes	Yes	Yes	Yes	Yes	Yes	Yes	No	No	Yes	Yes	Yes	Yes	Yes	Yes	Yes	No	Yes
Bin_537 Coatesbacteria	Others	No	No	Yes	Yes	No	No	No	Yes	Yes	Yes	Yes	Yes	Yes	No	Yes	No	No	Yes	Yes	Yes	No	Yes	Yes	No	No	No	No	Yes	Yes	Yes	No	No	No
Bin_172 Coatesbacteria	Others	No	No	Yes	Yes	No	No	No	No	Yes	Yes	Yes	Yes	Yes	No	Yes	No	No	Yes	Yes	Yes	No	Yes	Yes	No	No	No	Yes	Yes	Yes	Yes	No	No	No
Bin_169 TM6 (Dependentiae)	Others	No	Yes	Yes	No	No	No	No	Yes	Yes	Yes	Yes	Yes	Yes	No	No	No	No	No	Yes	No	No	No	No	Yes	Yes	No	No	Yes	Yes	Yes	Yes	No	No
Bin_496 TM6 (Dependentiae)	Others	No	Yes	Yes	No	No	No	No	No	Yes	Yes	Yes	Yes	Yes	No	No	No	Yes	No	No	No	No	No	No	No	Yes	No	Yes	No	Yes	Yes	Yes	No	No
Bin_479 WS6 (Dojkabacteria)	Others	No	No	Yes	No	No	No	No	No	Yes	No	Yes	Yes	No	Yes	No	No	No	Yes	No	No	No	No	No	No	No	No	No	No	No	No	No	No	Yes
Bin_125 WS6 (Dojkabacteria)	Others	No	Yes	Yes	Yes	No	No	No	Yes	Yes	Yes	Yes	Yes	Yes	Yes	No	No	No	Yes	No	No	No	Yes	No	No	No	No	No	Yes	Yes	Yes	No	No	No
Bin_334 WS6 (Dojkabacteria)	Others	No	No	Yes	No	No	No	No	Yes	Yes	Yes	Yes	Yes	No	Yes	No	No	No	Yes	No	No	No	Yes	No	No	No	No	No	No	No	No	No	No	Yes
Bin_101 WWE3 (Katanobacteria)	Others	No	Yes	Yes	No	No	No	No	Yes	Yes	Yes	Yes	Yes	Yes	Yes	No	No	No	No	No	No	No	No	No	No	No	No	No	Yes	Yes	Yes	No	No	No
Bin_542 Pacebacteria	Microgenomates	No	No	Yes	No	Yes	No	No	Yes	Yes	Yes	Yes	Yes	No	Yes	No	No	No	No	No	No	No	No	No	Yes	No	No	No	Yes	Yes	Yes	No	No	No
Bin_476 Pacebacteria	Microgenomates	No	No	Yes	No	Yes	No	No	Yes	Yes	Yes	Yes	Yes	Yes	Yes	No	No	No	Yes	No	No	No	No	No	No	No	No	No	Yes	Yes	Yes	No	No	No
Bin_510 Uhrbacteria	Parcubacteria	No	No	No	No	No	Yes	No	Yes	Yes	Yes	Yes	Yes	Yes	Yes	No	No	No	No	No	No	No	No	No	No	No	No	No	Yes	No	Yes	No	No	No
RBin_141 Uhrbacteria	Parcubacteria	No	No	Yes	No	No	Yes	No	Yes	Yes	Yes	Yes	Yes	Yes	Yes	No	No	No	No	No	No	No	No	No	No	No	No	No	Yes	No	Yes	No	No	No
Bin_582 Uhrbacteria	Parcubacteria	No	No	Yes	No	No	Yes	No	Yes	Yes	Yes	Yes	Yes	No	Yes	No	No	No	No	No	No	No	No	No	No	No	No	No	No	No	Yes	No	No	No
Bin_289 Magasanikbacteria	Parcubacteria	No	No	Yes	No	No	Yes	No	Yes	Yes	Yes	Yes	Yes	Yes	Yes	No	No	No	No	No	No	No	No	No	No	No	No	No	Yes	Yes	Yes	No	No	No
Bin_529 Falkowbacteria	Parcubacteria	No	Yes	Yes	No	No	No	No	Yes	Yes	Yes	Yes	Yes	Yes	No	Yes	No	No	No	Yes	No	No	No	No	No	No	No	No	No	No	No	No	No	No
Bin_492 Buchananbacteria	Parcubacteria	No	No	Yes	No	No	No	No	Yes	Yes	Yes	Yes	Yes	Yes	Yes	Yes	No	No	No	No	No	No	Yes	No	No	No	No	No	Yes	Yes	Yes	No	No	No
Bin_346 Moranbacteria	Parcubacteria	No	Yes	Yes	No	No	No	No	No	Yes	Yes	Yes	Yes	No	Yes	Yes	No	No	No	No	Yes	No	Yes	No	No	No	No	No	No	No	No	No	No	No
Bin_114 Moranbacteria	Parcubacteria	No	Yes	Yes	No	No	No	No	Yes	Yes	Yes	Yes	Yes	No	Yes	Yes	No	No	No	No	Yes	Yes	Yes	No	No	No	No	No	Yes	No	No	No	No	No
Bin_419 Moranbacteria	Parcubacteria	Yes	Yes	Yes	No	No	Yes	Yes	Yes	Yes	Yes	Yes	Yes	No	Yes	Yes	No	No	No	No	No	No	No	Yes	No	No	No	No	Yes	No	No	No	No	No
Bin_561 Portnoybacteria	Parcubacteria	No	No	Yes	No	No	No	No	Yes	Yes	Yes	Yes	Yes	Yes	No	No	No	No	No	No	No	No	No	No	No	No	No	No	Yes	Yes	Yes	No	No	No
Bin_162 Nealsonbacteria	Parcubacteria	No	No	No	No	No	No	No	Yes	Yes	Yes	Yes	Yes	Yes	Yes	No	No	No	No	Yes	No	No	Yes	No	No	No	No	No	No	No	No	No	No	No
Bin_503 Peregrinibacteria	Peregrinibacteria	No	Yes	Yes	No	No	No	No	Yes	Yes	Yes	No	Yes	Yes	Yes	No	No	No	Yes	Yes	No	No	No	No	Yes	No	No	No	Yes	Yes	Yes	No	No	No
Bin_357 Peregrinibacteria	Peregrinibacteria	No	Yes	Yes	Yes	No	No	No	Yes	Yes	Yes	Yes	Yes	Yes	Yes	No	No	No	Yes	Yes	No	No	No	Yes	No	No	No	No	Yes	Yes	Yes	Yes	No	No
Bin_387 Peregrinibacteria	Peregrinibacteria	No	No	Yes	No	No	No	No	Yes	Yes	Yes	Yes	Yes	No	Yes	No	No	No	Yes	Yes	No	No	No	Yes	No	Yes	No	Yes	Yes	Yes	Yes	Yes	No	Yes
Bin_256 Peregrinibacteria	Peregrinibacteria	No	No	Yes	No	Yes	No	No	Yes	No	Yes	Yes	Yes	No	Yes	No	Yes	Yes	Yes	Yes	No	No	No	No	Yes	Yes	Yes	Yes	Yes	Yes	Yes	Yes	No	No
Bin_155 Peregrinibacteria	Peregrinibacteria	No	Yes	Yes	No	No	No	No	Yes	Yes	Yes	Yes	Yes	No	Yes	No	No	No	No	No	No	No	No	No	Yes	Yes	Yes	Yes	Yes	Yes	No	Yes	No	No
Bin_120 Heimdallarchaeota	Asgard Archaea	No	No	Yes	Yes	No	No	No	Yes	Yes	Yes	No	Yes	Yes	Yes	Yes	No	No	Yes	No	Yes	Yes	Yes	Yes	No	No	No	No	Yes	No	Yes	Yes	No	Yes
Bin_204 Lokiarchaeota	Asgard Archaea	No	Yes	Yes	Yes	Yes	Yes	No	Yes	Yes	Yes	Yes	Yes	Yes	Yes	Yes	No	No	Yes	Yes	No	Yes	No	No	Yes	No	No	No	Yes	Yes	No	Yes	No	Yes
RBin_035 Lokiarchaeota	Asgard Archaea	No	Yes	Yes	Yes	Yes	Yes	No	Yes	Yes	Yes	Yes	Yes	Yes	Yes	Yes	No	No	Yes	Yes	No	Yes	Yes	No	Yes	No	No	No	Yes	Yes	No	Yes	No	Yes
Bin_229 Lokiarchaeota	Asgard Archaea	No	Yes	Yes	Yes	Yes	Yes	No	Yes	Yes	Yes	Yes	Yes	Yes	Yes	Yes	No	No	Yes	Yes	No	Yes	Yes	No	Yes	No	No	No	Yes	No	Yes	Yes	No	Yes
Bin_485 Lokiarchaeota	Asgard Archaea	No	Yes	Yes	Yes	Yes	Yes	No	Yes	No	Yes	Yes	Yes	Yes	Yes	Yes	No	No	Yes	No	No	Yes	Yes	No	Yes	No	No	No	Yes	No	No	Yes	No	Yes
RBin_125 Lokiarchaeota	Asgard Archaea	No	Yes	Yes	Yes	Yes	Yes	Yes	Yes	Yes	Yes	Yes	Yes	Yes	Yes	Yes	No	No	Yes	Yes	No	Yes	Yes	No	Yes	No	No	No	Yes	No	Yes	Yes	No	Yes
Bin_186 Lokiarchaeota	Asgard Archaea	No	No	Yes	Yes	No	Yes	No	Yes	Yes	Yes	Yes	Yes	Yes	Yes	Yes	No	No	Yes	No	No	Yes	No	Yes	Yes	No	No	No	Yes	No	No	No	No	Yes
Bin_342 Lokiarchaeota	Asgard Archaea	No	Yes	No	Yes	No	Yes	No	Yes	Yes	Yes	Yes	Yes	Yes	Yes	Yes	No	No	Yes	Yes	No	Yes	No	No	No	No	No	No	Yes	Yes	No	Yes	No	Yes
Bin_478 Thorarchaeota	Asgard Archaea	No	Yes	Yes	Yes	No	Yes	Yes	Yes	Yes	Yes	Yes	Yes	Yes	Yes	Yes	No	Yes	Yes	Yes	No	Yes	Yes	No	No	No	No	No	Yes	Yes	Yes	Yes	No	No
RBin_111 Thorarchaeota	Asgard Archaea	No	Yes	Yes	Yes	No	Yes	Yes	Yes	Yes	Yes	Yes	Yes	Yes	Yes	Yes	No	Yes	Yes	Yes	No	Yes	Yes	No	No	No	No	No	Yes	Yes	Yes	Yes	No	No
Bin_407 Bathyharchaeota	TACK Archaea	No	Yes	Yes	No	No	Yes	Yes	Yes	Yes	Yes	Yes	Yes	Yes	Yes	Yes	No	No	Yes	No	No	No	No	No	No	No	No	No	No	Yes	Yes	Yes	No	Yes
Bin_348 Bathyharchaeota	TACK Archaea	No	Yes	Yes	No	No	Yes	Yes	Yes	Yes	Yes	Yes	Yes	Yes	Yes	Yes	Yes	Yes	Yes	No	No	No	Yes	No	No	No	No	No	Yes	Yes	Yes	No	No	No
Bin_245 Bathyharchaeota	TACK Archaea	No	Yes	Yes	Yes	Yes	No	No	Yes	Yes	Yes	Yes	Yes	Yes	Yes	Yes	No	No	Yes	Yes	No	No	Yes	No	No	No	No	No	Yes	No	No	Yes	No	Yes
Bin_400 Altiarchaeales	Altiarchaeales	No	Yes	Yes	Yes	Yes	No	No	Yes	Yes	Yes	Yes	Yes	Yes	Yes	Yes	No	No	No	Yes	No	No	No	No	No	No	No	No	Yes	Yes	Yes	Yes	No	Yes
RBin_020 Altiarchaeales	Altiarchaeales	No	Yes	Yes	Yes	Yes	No	No	Yes	Yes	Yes	Yes	Yes	Yes	Yes	Yes	No	No	No	Yes	No	No	Yes	No	No	No	No	No	Yes	Yes	Yes	Yes	No	Yes
RBin_358 Altiarchaeales	Altiarchaeales	No	Yes	Yes	Yes	Yes	No	No	Yes	Yes	Yes	Yes	Yes	Yes	No	Yes	No	No	No	Yes	No	No	Yes	Yes	Yes	No	No	No	Yes	Yes	Yes	Yes	No	Yes
Bin_386 Micrarchaeota	DPANN Archaea	No	Yes	No	No	No	Yes	Yes	Yes	Yes	Yes	Yes	Yes	Yes	No	Yes	No	No	Yes	No	No	No	No	No	No	No	No	No	Yes	Yes	Yes	Yes	No	Yes
RBin_221 Micrarchaeota	DPANN Archaea	No	Yes	Yes	No	No	Yes	Yes	Yes	Yes	Yes	Yes	Yes	Yes	No	Yes	No	No	Yes	No	No	No	No	No	No	No	No	No	Yes	Yes	Yes	Yes	No	Yes
Bin_349 Micrarchaeota	DPANN Archaea	No	Yes	Yes	No	No	Yes	Yes	Yes	Yes	Yes	Yes	Yes	Yes	No	Yes	No	No	Yes	No	No	No	No	No	No	No	No	No	Yes	Yes	Yes	Yes	No	Yes
Bin_091 Micrarchaeota	DPANN Archaea	No	Yes	Yes	No	No	Yes	Yes	Yes	Yes	Yes	Yes	Yes	Yes	No	No	Yes	Yes	Yes	Yes	No	No	No	Yes	No	No	No	No	Yes	Yes	Yes	Yes	No	Yes
Bin_042 Aenigmarchaeota	DPANN Archaea	No	Yes	No	No	No	No	No	Yes	Yes	Yes	Yes	Yes	Yes	No	Yes	No	No	No	No	No	No	No	No	No	No	No	No	No	No	No	No	No	No
Bin_473 Woesearchaeota	DPANN Archaea	No	No	No	No	No	No	No	No	No	No	No	No	Yes	No	Yes	No	No	No	No	No	No	No	No	No	No	No	No	No	Yes	No	No	No	No
Bin_031 Woesearchaeota	DPANN Archaea	No	No	No	No	No	No	No	Yes	Yes	Yes	Yes	Yes	Yes	No	Yes	No	No	No	No	No	No	Yes	No	No	No	No	No	Yes	Yes	Yes	No	No	No
Bin_272 Woesearchaeota	DPANN Archaea	No	No	No	No	No	No	No	Yes	Yes	Yes	Yes	Yes	Yes	Yes	No	No	No	No	No	No	No	No	No	Yes	Yes	No	Yes	Yes	Yes	Yes	Yes	No	No
Bin_423 Woesearchaeota	DPANN Archaea	No	No	Yes	No	No	Yes	No	Yes	Yes	Yes	Yes	Yes	Yes	No	Yes	No	No	No	No	No	No	No	No	No	No	No	No	Yes	Yes	Yes	Yes	Yes	No
Bin_274 Woesearchaeota	DPANN Archaea	No	No	Yes	Yes	No	No	No	Yes	Yes	Yes	Yes	Yes	Yes	Yes	Yes	No	No	Yes	No	No	No	No	No	No	No	No	No	No	Yes	Yes	Yes	No	No
Bin_534 Woesearchaeota	DPANN Archaea	No	No	Yes	No	No	No	No	Yes	No	Yes	No	Yes	Yes	No	Yes	No	No	Yes	Yes	No	No	No	No	Yes	No	Yes	No	Yes	Yes	Yes	Yes	No	No
Bin_568 Woesearchaeota	DPANN Archaea	No	No	Yes	No	No	No	No	Yes	Yes	Yes	Yes	No	Yes	Yes	Yes	No	No	Yes	No	No	No	No	No	No	No	No	No	Yes	No	Yes	No	No	Yes
Bin_434 Woesearchaeota	DPANN Archaea	No	No	Yes	Yes	No	No	No	Yes	Yes	Yes	Yes	Yes	Yes	No	Yes	No	No	No	Yes	No	No	No	No	No	No	No	No	No	Yes	Yes	No	No	No
Bin_028 Woesearchaeota	DPANN Archaea	No	No	Yes	No	No	Yes	No	Yes	Yes	Yes	Yes	Yes	Yes	Yes	Yes	No	No	Yes	No	No	No	No	No	No	No	No	No	No	No	No	No	No	Yes
Bin_187 Woesearchaeota	DPANN Archaea	No	No	Yes	No	No	Yes	No	Yes	Yes	Yes	Yes	Yes	Yes	Yes	Yes	No	No	Yes	No	No	No	No	No	No	No	No	No	No	No	No	No	No	Yes
Bin_486 Woesearchaeota	DPANN Archaea	No	No	No	No	No	No	No	Yes	Yes	Yes	No	Yes	Yes	No	No	No	No	No	No	No	No	No	No	No	No	No	No	Yes	Yes	Yes	No	No	No
Bin_263 Woesearchaeota	DPANN Archaea	No	No	No	No	No	No	No	No	No	No	Yes	No	Yes	No	No	No	No	No	No	No	No	No	No	No	No	No	No	No	No	No	No	No	Yes
Bin_285 Pacearchaeota	DPANN Archaea	No	No	Yes	No	No	Yes	No	Yes	Yes	Yes	Yes	Yes	Yes	No	No	No	No	No	Yes	No	No	No	No	No	No	No	No	No	No	No	No	No	No
RBin_261 Pacearchaeota	DPANN Archaea	No	No	Yes	No	No	Yes	No	Yes	Yes	No	Yes	Yes	Yes	No	No	No	No	No	Yes	No	No	No	No	No	No	No	No	No	No	No	No	No	No
Bin_078 Pacearchaeota	DPANN Archaea	No	No	Yes	No	No	No	No	No	No	No	No	Yes	Yes	No	No	No	No	No	No	No	No	No	No	No	No	No	No	Yes	No	No	No	No	Yes
Bin_444 Nanoarchaeota	DPANN Archaea	No	Yes	Yes	No	No	Yes	No	Yes	Yes	Yes	Yes	Yes	Yes	Yes	No	No	No	Yes	No	No	No	No	No	No	Yes	No	Yes	No	No	No	No	No	Yes
Green boxes indicate the presence of the gene(s) while white boxes indicate the absence of the gene(s)

## Sheet: Citrate Acid Cycle
		33	34	35	36	37	38	39	40	41	42
MAGs	Group	Pyruvate carboxylase (K01958-K01960)	Citrate synthase (K01647)	Aconitate hydratase (K01681, K01682)	Isocitrate dehydrogenase (K00031, K00030)	2-oxoglutarate synthase (K00174, K00175)	Succinyl-CoA synthetase (K01899, K01900, K01902)	Succinate dehydrogenase (K00239, K00240, K00241, K00242, K18859, K18860)	Fumarate hydratase (K01676, K01677, K01678, K01679)	Malate dehydrogenase (K00024, K00025, K00026)	Malic enzyme (K00029)
Bin_214 OP3 (Omnitrophica)	PVC Group	No	Yes	Yes	Yes	Yes	No	No	Yes	No	Yes
RBin_031 OP3 (Omnitrophica)	PVC Group	No	No	No	Yes	Yes	No	No	Yes	No	Yes
RBin_379 OP3 (Omnitrophica)	PVC Group	No	Yes	Yes	No	Yes	No	No	Yes	No	Yes
Bin_505 OP3 (Omnitrophica)	PVC Group	No	Yes	Yes	Yes	Yes	No	No	Yes	Yes	No
RBin_191 OP3 (Omnitrophica)	PVC Group	No	Yes	Yes	Yes	Yes	No	No	Yes	Yes	No
Bin_019 OP3 (Omnitrophica)	PVC Group	No	Yes	No	Yes	Yes	No	No	Yes	Yes	No
Bin_522 SAR406 (Marinimicrobia)	FCB Group	No	Yes	Yes	Yes	Yes	Yes	Yes	Yes	Yes	Yes
Bin_134 Hyd24-12 (Fermentibacteria)	FCB Group	No	No	No	No	Yes	Yes	Yes	No	No	No
Bin_206 Hyd24-12 (Fermentibacteria)	FCB Group	No	Yes	No	No	Yes	Yes	Yes	No	No	Yes
Bin_049 Zixibacteria (GN15)	FCB Group	Yes	Yes	Yes	Yes	Yes	Yes	Yes	Yes	Yes	Yes
Bin_210 Zixibacteria (GN15)	FCB Group	No	Yes	Yes	Yes	Yes	Yes	Yes	Yes	Yes	Yes
Bin_052 Zixibacteria (GN15)	FCB Group	Yes	Yes	Yes	Yes	Yes	Yes	Yes	Yes	Yes	Yes
Bin_224 Zixibacteria	FCB Group	No	Yes	Yes	Yes	Yes	Yes	Yes	Yes	Yes	Yes
Bin_249 Zixibacteria	FCB Group	Yes	Yes	Yes	Yes	Yes	Yes	Yes	Yes	Yes	Yes
Bin_113 Zixibacteria	FCB Group	Yes	Yes	Yes	Yes	Yes	Yes	Yes	Yes	Yes	Yes
Bin_366 Zixibacteria	FCB Group	Yes	Yes	Yes	Yes	Yes	Yes	Yes	Yes	Yes	Yes
Bin_336 Zixibacteria	FCB Group	Yes	Yes	Yes	Yes	Yes	Yes	Yes	Yes	Yes	Yes
Bin_298 KSB1	FCB Group	No	No	Yes	Yes	Yes	Yes	Yes	Yes	Yes	No
Bin_228 KSB1	FCB Group	No	No	Yes	Yes	Yes	Yes	Yes	Yes	No	No
Bin_079 KSB1	FCB Group	No	No	Yes	Yes	Yes	Yes	Yes	Yes	Yes	Yes
Bin_338 Bacterium BMS3Bbin04	FCB Group	Yes	Yes	Yes	Yes	Yes	Yes	Yes	Yes	Yes	Yes
RBin_200 Ignavibacteria	FCB Group	No	Yes	Yes	Yes	Yes	Yes	Yes	Yes	Yes	Yes
Bin_012 Caldithrix	FCB Group	No	Yes	Yes	Yes	Yes	Yes	Yes	Yes	Yes	Yes
Bin_462 Fibrobacteres	FCB Group	No	Yes	No	Yes	No	No	No	Yes	No	Yes
RBin_299 Fibrobacteres	FCB Group	No	No	No	Yes	No	No	No	Yes	No	No
Bin_527 Fibrobacteres	FCB Group	No	Yes	No	Yes	Yes	No	No	Yes	No	Yes
RBin_290 Fibrobacteres	FCB Group	No	Yes	Yes	Yes	Yes	No	No	No	No	Yes
Bin_432 Fibrobacteres	FCB Group	No	Yes	Yes	Yes	No	No	No	No	No	No
Bin_337 Fibrobacteres	FCB Group	Yes	Yes	Yes	Yes	No	No	No	Yes	Yes	No
Bin_355 Fibrobacteres	FCB Group	Yes	Yes	Yes	Yes	No	Yes	Yes	Yes	No	Yes
RBin_291 Fibrobacteres	FCB Group	No	Yes	Yes	Yes	No	No	No	No	No	Yes
RBin_049 Aegiribacteria	FCB Group	No	No	No	No	Yes	Yes	Yes	No	No	No
Bin_327 WOR-3 (Stahlbacteria)	Others	No	No	Yes	Yes	Yes	Yes	Yes	Yes	No	No
RBin_337 WOR-3 (Stahlbacteria)	Others	No	No	No	Yes	Yes	Yes	Yes	Yes	No	No
RBin_199 WS3 (Latescibacteria)	Others	Yes	Yes	Yes	Yes	Yes	Yes	Yes	Yes	Yes	Yes
RBin_220 WS3 (Latescibacteria)	Others	Yes	Yes	No	No	Yes	Yes	Yes	Yes	No	No
Bin_043 UBP1	Others	Yes	Yes	No	No	Yes	Yes	Yes	No	No	No
Bin_270 UBP1	Others	Yes	Yes	Yes	Yes	Yes	Yes	Yes	Yes	Yes	Yes
Bin_413 OLB16	Others	No	Yes	Yes	Yes	Yes	Yes	Yes	No	Yes	No
Bin_402 Poribacteria	Others	No	No	No	Yes	Yes	No	No	Yes	Yes	No
Bin_115 Eisenbacteria	Others	No	No	No	No	Yes	Yes	Yes	Yes	No	No
Bin_153 Eisenbacteria	Others	No	Yes	Yes	Yes	Yes	Yes	Yes	Yes	Yes	Yes
Bin_233 Eisenbacteria	Others	No	No	No	No	Yes	Yes	Yes	Yes	No	No
Bin_251 Eisenbacteria	Others	No	Yes	Yes	No	Yes	Yes	Yes	Yes	Yes	Yes
Bin_501 Eisenbacteria	Others	No	No	No	No	Yes	Yes	Yes	Yes	No	No
Bin_528 Elusmicrobia	Others	No	Yes	Yes	Yes	Yes	No	No	Yes	Yes	No
RBin_245 Elusimicrobia	Others	No	Yes	Yes	Yes	Yes	No	No	Yes	Yes	No
Bin_127 OP8 (Aminicenantes)	Others	No	Yes	Yes	Yes	Yes	Yes	Yes	Yes	Yes	No
Bin_177 Armatimonadetes (OP10)	Others	No	Yes	Yes	Yes	Yes	Yes	Yes	No	Yes	No
Bin_235 Armatimonadetes (OP10)	Others	No	No	No	Yes	Yes	No	No	Yes	Yes	No
Bin_567 KSB3 (Modulibacteria)	Others	Yes	Yes	Yes	Yes	No	Yes	Yes	Yes	No	No
RBin_158 KSB3 (Modulibacteria)	Others	Yes	Yes	Yes	Yes	No	Yes	Yes	Yes	No	No
Bin_537 Coatesbacteria	Others	No	Yes	No	No	Yes	Yes	No	Yes	No	No
Bin_172 Coatesbacteria	Others	No	Yes	No	No	Yes	Yes	Yes	Yes	No	No
Bin_169 TM6 (Dependentiae)	Others	No	No	No	No	No	No	No	No	No	No
Bin_496 TM6 (Dependentiae)	Others	No	No	No	No	No	No	No	No	No	No
Bin_479 WS6 (Dojkabacteria)	Others	No	No	No	No	Yes	No	No	No	No	No
Bin_125 WS6 (Dojkabacteria)	Others	No	No	No	No	Yes	No	No	No	No	No
Bin_334 WS6 (Dojkabacteria)	Others	No	No	No	No	Yes	No	No	No	No	No
Bin_101 WWE3 (Katanobacteria)	Others	No	No	No	No	No	No	No	No	No	No
Bin_542 Pacebacteria	Microgenomates	No	No	No	No	Yes	No	No	No	No	No
Bin_476 Pacebacteria	Microgenomates	No	No	No	No	Yes	Yes	No	No	No	No
Bin_510 Uhrbacteria	Parcubacteria	No	No	No	No	No	No	No	No	No	No
RBin_141 Uhrbacteria	Parcubacteria	No	No	No	No	No	No	No	No	No	No
Bin_582 Uhrbacteria	Parcubacteria	No	No	No	No	No	No	No	No	No	No
Bin_289 Magasanikbacteria	Parcubacteria	No	No	No	No	No	Yes	No	No	No	No
Bin_529 Falkowbacteria	Parcubacteria	No	No	No	No	No	No	No	No	No	No
Bin_492 Buchananbacteria	Parcubacteria	No	No	No	No	No	No	No	No	No	No
Bin_346 Moranbacteria	Parcubacteria	No	No	No	No	No	No	No	No	No	Yes
Bin_114 Moranbacteria	Parcubacteria	No	No	Yes	Yes	No	No	No	No	No	No
Bin_419 Moranbacteria	Parcubacteria	No	No	Yes	Yes	No	No	No	No	No	Yes
Bin_561 Portnoybacteria	Parcubacteria	No	No	No	No	No	No	No	No	No	No
Bin_162 Nealsonbacteria	Parcubacteria	No	No	No	No	Yes	No	No	No	No	No
Bin_503 Peregrinibacteria	Peregrinibacteria	No	No	No	No	Yes	No	No	No	No	No
Bin_357 Peregrinibacteria	Peregrinibacteria	No	No	No	No	Yes	No	No	No	No	No
Bin_387 Peregrinibacteria	Peregrinibacteria	No	No	No	No	Yes	No	No	No	No	No
Bin_256 Peregrinibacteria	Peregrinibacteria	No	No	No	No	No	No	Yes	No	No	No
Bin_155 Peregrinibacteria	Peregrinibacteria	No	No	No	No	No	No	No	No	Yes	No
Bin_120 Heimdallarchaeota	Asgard Archaea	Yes	Yes	Yes	Yes	Yes	Yes	Yes	Yes	Yes	No
Bin_204 Lokiarchaeota	Asgard Archaea	No	No	Yes	Yes	Yes	No	No	Yes	No	No
RBin_035 Lokiarchaeota	Asgard Archaea	No	No	Yes	Yes	Yes	No	No	Yes	No	No
Bin_229 Lokiarchaeota	Asgard Archaea	No	No	Yes	Yes	Yes	No	No	Yes	No	No
Bin_485 Lokiarchaeota	Asgard Archaea	No	Yes	No	Yes	Yes	Yes	No	No	No	No
RBin_125 Lokiarchaeota	Asgard Archaea	No	Yes	No	Yes	Yes	Yes	No	Yes	No	No
Bin_186 Lokiarchaeota	Asgard Archaea	No	No	No	Yes	Yes	No	No	Yes	Yes	No
Bin_342 Lokiarchaeota	Asgard Archaea	No	Yes	No	Yes	Yes	No	No	Yes	Yes	No
Bin_478 Thorarchaeota	Asgard Archaea	Yes	No	No	No	Yes	Yes	Yes	Yes	No	No
RBin_111 Thorarchaeota	Asgard Archaea	No	No	No	No	Yes	Yes	Yes	Yes	No	No
Bin_407 Bathyharchaeota	TACK Archaea	No	No	No	No	Yes	Yes	Yes	Yes	No	No
Bin_348 Bathyharchaeota	TACK Archaea	No	No	No	No	Yes	Yes	Yes	Yes	No	No
Bin_245 Bathyharchaeota	TACK Archaea	No	Yes	No	Yes	Yes	No	No	Yes	No	No
Bin_400 Altiarchaeales	Altiarchaeales	No	No	Yes	Yes	No	No	No	Yes	No	No
RBin_020 Altiarchaeales	Altiarchaeales	No	No	Yes	Yes	No	No	No	Yes	No	No
RBin_358 Altiarchaeales	Altiarchaeales	No	No	Yes	No	No	No	No	Yes	No	No
Bin_386 Micrarchaeota	DPANN Archaea	No	No	No	No	No	No	No	No	No	No
RBin_221 Micrarchaeota	DPANN Archaea	No	No	No	No	No	No	No	No	No	No
Bin_349 Micrarchaeota	DPANN Archaea	No	No	No	No	No	No	No	No	No	No
Bin_091 Micrarchaeota	DPANN Archaea	No	No	Yes	Yes	Yes	No	No	No	No	No
Bin_042 Aenigmarchaeota	DPANN Archaea	No	No	No	No	Yes	No	No	No	No	No
Bin_473 Woesearchaeota	DPANN Archaea	No	No	No	No	No	No	No	No	Yes	No
Bin_031 Woesearchaeota	DPANN Archaea	No	No	No	No	No	No	No	No	No	No
Bin_272 Woesearchaeota	DPANN Archaea	No	No	No	No	No	No	No	No	No	No
Bin_423 Woesearchaeota	DPANN Archaea	No	No	No	No	No	No	No	No	No	No
Bin_274 Woesearchaeota	DPANN Archaea	No	No	Yes	No	Yes	No	No	No	No	No
Bin_534 Woesearchaeota	DPANN Archaea	No	Yes	No	No	Yes	No	No	No	Yes	No
Bin_568 Woesearchaeota	DPANN Archaea	No	No	No	No	No	No	No	No	No	No
Bin_434 Woesearchaeota	DPANN Archaea	No	No	No	No	Yes	No	No	No	No	No
Bin_028 Woesearchaeota	DPANN Archaea	No	No	No	No	No	No	No	No	No	No
Bin_187 Woesearchaeota	DPANN Archaea	No	No	No	No	No	No	No	No	No	No
Bin_486 Woesearchaeota	DPANN Archaea	No	No	No	No	Yes	No	No	No	No	No
Bin_263 Woesearchaeota	DPANN Archaea	No	No	No	No	No	No	No	No	No	No
Bin_285 Pacearchaeota	DPANN Archaea	No	No	No	No	Yes	No	No	No	No	No
RBin_261 Pacearchaeota	DPANN Archaea	No	No	No	No	Yes	No	No	No	No	No
Bin_078 Pacearchaeota	DPANN Archaea	No	No	No	No	Yes	No	No	No	No	No
Bin_444 Nanoarchaeota	DPANN Archaea	No	No	No	No	Yes	No	No	No	No	No
Green boxes indicate the presence of the gene(s) while white boxes indicate the absence of the gene(s)

## Sheet: Oxidative Phosphorylation
		43	44	45	46	47	202
MAGs	Group	NADH dehydrogenase	Cytochrome c reductase	Cytochrome c oxidase (cyo/cco)	Cytochrome c oxidase (cox)	H+-transporting ATPase (K01535)	Succinate dehydrogenase (K00235)
Bin_214 OP3 (Omnitrophica)	PVC Group	Yes	No	No	No	Yes	No
RBin_031 OP3 (Omnitrophica)	PVC Group	Yes	No	No	No	No	No
RBin_379 OP3 (Omnitrophica)	PVC Group	Yes	No	No	No	No	No
Bin_505 OP3 (Omnitrophica)	PVC Group	Yes	No	No	No	No	No
RBin_191 OP3 (Omnitrophica)	PVC Group	Yes	No	No	No	No	No
Bin_019 OP3 (Omnitrophica)	PVC Group	Yes	No	No	No	No	No
Bin_522 SAR406 (Marinimicrobia)	FCB Group	Yes	Yes	Yes	Yes	No	No
Bin_134 Hyd24-12 (Fermentibacteria)	FCB Group	No	No	No	No	No	No
Bin_206 Hyd24-12 (Fermentibacteria)	FCB Group	No	No	No	No	No	No
Bin_049 Zixibacteria (GN15)	FCB Group	Yes	No	Yes	Yes	Yes	Yes
Bin_210 Zixibacteria (GN15)	FCB Group	Yes	No	Yes	Yes	Yes	Yes
Bin_052 Zixibacteria (GN15)	FCB Group	Yes	No	Yes	Yes	No	Yes
Bin_224 Zixibacteria	FCB Group	Yes	No	Yes	Yes	No	Yes
Bin_249 Zixibacteria	FCB Group	Yes	No	Yes	Yes	No	Yes
Bin_113 Zixibacteria	FCB Group	Yes	No	Yes	Yes	No	Yes
Bin_366 Zixibacteria	FCB Group	Yes	No	Yes	Yes	No	Yes
Bin_336 Zixibacteria	FCB Group	Yes	No	No	Yes	No	Yes
Bin_298 KSB1	FCB Group	No	No	No	No	No	Yes
Bin_228 KSB1	FCB Group	Yes	No	No	Yes	No	Yes
Bin_079 KSB1	FCB Group	Yes	No	No	No	No	Yes
Bin_338 Bacterium BMS3Bbin04	FCB Group	Yes	No	No	Yes	No	Yes
RBin_200 Ignavibacteria	FCB Group	Yes	No	No	Yes	No	Yes
Bin_012 Caldithrix	FCB Group	No	No	No	Yes	No	Yes
Bin_462 Fibrobacteres	FCB Group	Yes	No	No	No	No	No
RBin_299 Fibrobacteres	FCB Group	Yes	No	No	No	No	No
Bin_527 Fibrobacteres	FCB Group	No	No	No	No	No	No
RBin_290 Fibrobacteres	FCB Group	No	No	No	No	No	No
Bin_432 Fibrobacteres	FCB Group	Yes	No	No	No	No	No
Bin_337 Fibrobacteres	FCB Group	Yes	No	No	No	No	No
Bin_355 Fibrobacteres	FCB Group	Yes	No	Yes	No	No	Yes
RBin_291 Fibrobacteres	FCB Group	Yes	No	No	No	No	No
RBin_049 Aegiribacteria	FCB Group	No	No	No	No	No	Yes
Bin_327 WOR-3 (Stahlbacteria)	Others	No	No	No	No	No	Yes
RBin_337 WOR-3 (Stahlbacteria)	Others	No	No	No	No	No	Yes
RBin_199 WS3 (Latescibacteria)	Others	Yes	No	No	Yes	No	Yes
RBin_220 WS3 (Latescibacteria)	Others	No	No	No	No	No	Yes
Bin_043 UBP1	Others	No	No	No	No	No	No
Bin_270 UBP1	Others	Yes	No	Yes	Yes	No	No
Bin_413 OLB16	Others	Yes	No	No	No	No	No
Bin_402 Poribacteria	Others	No	No	No	No	No	No
Bin_115 Eisenbacteria	Others	No	No	No	No	No	No
Bin_153 Eisenbacteria	Others	No	No	No	Yes	Yes	No
Bin_233 Eisenbacteria	Others	No	No	No	No	No	No
Bin_251 Eisenbacteria	Others	No	No	No	Yes	No	No
Bin_501 Eisenbacteria	Others	No	No	No	No	No	No
Bin_528 Elusmicrobia	Others	Yes	No	No	No	No	No
RBin_245 Elusimicrobia	Others	Yes	No	No	No	No	No
Bin_127 OP8 (Aminicenantes)	Others	No	No	No	No	No	Yes
Bin_177 Armatimonadetes (OP10)	Others	Yes	Yes	Yes	No	No	No
Bin_235 Armatimonadetes (OP10)	Others	No	No	No	Yes	No	No
Bin_567 KSB3 (Modulibacteria)	Others	No	No	No	No	No	Yes
RBin_158 KSB3 (Modulibacteria)	Others	No	No	No	No	No	Yes
Bin_537 Coatesbacteria	Others	No	No	No	No	No	Yes
Bin_172 Coatesbacteria	Others	No	No	No	No	No	Yes
Bin_169 TM6 (Dependentiae)	Others	No	No	No	No	No	No
Bin_496 TM6 (Dependentiae)	Others	No	No	No	No	No	No
Bin_479 WS6 (Dojkabacteria)	Others	No	No	No	No	No	No
Bin_125 WS6 (Dojkabacteria)	Others	No	No	No	No	No	No
Bin_334 WS6 (Dojkabacteria)	Others	No	No	No	No	No	No
Bin_101 WWE3 (Katanobacteria)	Others	No	No	No	No	No	No
Bin_542 Pacebacteria	Microgenomates	No	No	No	No	No	No
Bin_476 Pacebacteria	Microgenomates	No	No	No	No	No	No
Bin_510 Uhrbacteria	Parcubacteria	Yes	No	No	No	No	No
RBin_141 Uhrbacteria	Parcubacteria	Yes	No	No	No	No	No
Bin_582 Uhrbacteria	Parcubacteria	Yes	No	No	No	No	No
Bin_289 Magasanikbacteria	Parcubacteria	No	No	No	No	No	No
Bin_529 Falkowbacteria	Parcubacteria	No	No	No	No	No	No
Bin_492 Buchananbacteria	Parcubacteria	No	No	No	No	No	No
Bin_346 Moranbacteria	Parcubacteria	No	No	No	No	No	No
Bin_114 Moranbacteria	Parcubacteria	Yes	No	No	No	No	No
Bin_419 Moranbacteria	Parcubacteria	No	No	No	No	No	No
Bin_561 Portnoybacteria	Parcubacteria	No	No	No	No	No	No
Bin_162 Nealsonbacteria	Parcubacteria	No	No	No	No	No	No
Bin_503 Peregrinibacteria	Peregrinibacteria	No	No	No	No	No	No
Bin_357 Peregrinibacteria	Peregrinibacteria	No	No	No	No	No	No
Bin_387 Peregrinibacteria	Peregrinibacteria	No	No	No	No	No	No
Bin_256 Peregrinibacteria	Peregrinibacteria	No	No	No	No	No	No
Bin_155 Peregrinibacteria	Peregrinibacteria	No	No	No	No	No	No
Bin_120 Heimdallarchaeota	Asgard Archaea	No	No	No	No	No	Yes
Bin_204 Lokiarchaeota	Asgard Archaea	No	No	No	No	No	No
RBin_035 Lokiarchaeota	Asgard Archaea	No	No	No	No	No	No
Bin_229 Lokiarchaeota	Asgard Archaea	No	No	No	No	No	No
Bin_485 Lokiarchaeota	Asgard Archaea	Yes	No	No	No	No	No
RBin_125 Lokiarchaeota	Asgard Archaea	Yes	No	No	No	No	No
Bin_186 Lokiarchaeota	Asgard Archaea	Yes	No	No	No	No	No
Bin_342 Lokiarchaeota	Asgard Archaea	No	No	No	No	No	No
Bin_478 Thorarchaeota	Asgard Archaea	No	No	No	No	No	Yes
RBin_111 Thorarchaeota	Asgard Archaea	No	No	No	No	No	Yes
Bin_407 Bathyharchaeota	TACK Archaea	No	No	No	No	No	Yes
Bin_348 Bathyharchaeota	TACK Archaea	No	No	No	No	No	Yes
Bin_245 Bathyharchaeota	TACK Archaea	No	No	No	No	No	No
Bin_400 Altiarchaeales	Altiarchaeales	No	No	No	No	No	No
RBin_020 Altiarchaeales	Altiarchaeales	No	No	No	No	No	No
RBin_358 Altiarchaeales	Altiarchaeales	No	No	No	No	No	No
Bin_386 Micrarchaeota	DPANN Archaea	No	No	No	No	No	No
RBin_221 Micrarchaeota	DPANN Archaea	No	No	No	No	No	No
Bin_349 Micrarchaeota	DPANN Archaea	No	No	No	No	No	No
Bin_091 Micrarchaeota	DPANN Archaea	No	No	No	No	No	No
Bin_042 Aenigmarchaeota	DPANN Archaea	No	No	No	No	No	No
Bin_473 Woesearchaeota	DPANN Archaea	No	No	No	No	No	No
Bin_031 Woesearchaeota	DPANN Archaea	No	No	No	No	No	No
Bin_272 Woesearchaeota	DPANN Archaea	No	No	No	No	No	No
Bin_423 Woesearchaeota	DPANN Archaea	No	No	No	No	No	No
Bin_274 Woesearchaeota	DPANN Archaea	No	No	No	No	No	No
Bin_534 Woesearchaeota	DPANN Archaea	No	No	No	No	No	No
Bin_568 Woesearchaeota	DPANN Archaea	No	No	No	No	No	No
Bin_434 Woesearchaeota	DPANN Archaea	No	No	No	No	No	No
Bin_028 Woesearchaeota	DPANN Archaea	No	No	No	No	No	No
Bin_187 Woesearchaeota	DPANN Archaea	No	No	No	No	No	No
Bin_486 Woesearchaeota	DPANN Archaea	No	No	No	No	No	No
Bin_263 Woesearchaeota	DPANN Archaea	No	No	No	No	No	No
Bin_285 Pacearchaeota	DPANN Archaea	No	No	No	No	No	No
RBin_261 Pacearchaeota	DPANN Archaea	No	No	No	No	No	No
Bin_078 Pacearchaeota	DPANN Archaea	No	No	No	No	No	No
Bin_444 Nanoarchaeota	DPANN Archaea	No	No	No	No	No	No
Green boxes indicate the presence of the gene(s) while white boxes indicate the absence of the gene(s)

## Sheet: Sulfur Metabolism
		48	49	50	51	52	53	54	55	56	57	58	59	60	NA	NA
MAGs	Group	Sulfate adenylyltrans-ferase (K00955, K00956, K00957, K00958)	Sulfate adenylyltrans-ferase (K00860, K00955)	Phosphoadenosine phosphosulfate reductase (K00390)	Sulfite reductase (K00380, K00381, K00392)	Adenylylsulfate reductase (K00394, K00395)	Dissimilatory sulfite reductase (K11180, K11181)	SOX	Thiosulfate reductase (K08352, K08353, K08354)	Thiosulfate/3-mercaptopyruvate sulfurtransferase (K01011, K02439)	Sulfide dehydrogenase (K17229, K17230)	Sulfur reductase (K16952, K17219, K17220, K17221)	Sulfite oxidase/dehydrogenase (K21307-K21309, K00387, K05301)	Cysteine synthase (K01738)	dsrC (PF04358)	dsrEFH (PF02635, PF13686)
Bin_214 OP3 (Omnitrophica)	PVC Group	Yes	Yes	Yes	No	No	No	No	No	No	No	No	No	Yes	No	No
RBin_031 OP3 (Omnitrophica)	PVC Group	Yes	Yes	No	No	No	No	No	No	No	No	No	No	Yes	No	No
RBin_379 OP3 (Omnitrophica)	PVC Group	Yes	Yes	No	No	No	No	No	No	No	No	No	No	Yes	No	No
Bin_505 OP3 (Omnitrophica)	PVC Group	No	Yes	No	No	No	No	No	No	No	No	No	No	Yes	No	No
RBin_191 OP3 (Omnitrophica)	PVC Group	No	Yes	No	No	No	No	No	No	No	No	No	No	Yes	No	No
Bin_019 OP3 (Omnitrophica)	PVC Group	Yes	Yes	No	No	No	No	No	No	No	No	No	No	Yes	No	No
Bin_522 SAR406 (Marinimicrobia)	FCB Group	Yes	Yes	Yes	No	No	No	No	Yes	Yes	No	No	No	Yes	No	No
Bin_134 Hyd24-12 (Fermentibacteria)	FCB Group	Yes	Yes	No	No	No	No	No	No	No	No	No	No	No	No	No
Bin_206 Hyd24-12 (Fermentibacteria)	FCB Group	Yes	Yes	No	No	No	No	No	No	No	No	No	No	No	No	No
Bin_049 Zixibacteria (GN15)	FCB Group	Yes	No	No	No	Yes	Yes	No	No	No	No	No	No	Yes	Yes	No
Bin_210 Zixibacteria (GN15)	FCB Group	Yes	Yes	No	No	Yes	Yes	No	No	No	No	No	No	Yes	Yes	No
Bin_052 Zixibacteria (GN15)	FCB Group	Yes	No	No	No	Yes	Yes	No	No	No	No	No	No	Yes	Yes	No
Bin_224 Zixibacteria	FCB Group	Yes	No	No	No	Yes	Yes	No	No	Yes	No	No	No	Yes	Yes	No
Bin_249 Zixibacteria	FCB Group	Yes	No	No	No	Yes	Yes	No	No	No	No	No	No	Yes	Yes	Yes
Bin_113 Zixibacteria	FCB Group	No	Yes	No	No	Yes	Yes	No	No	No	No	No	No	Yes	Yes	Yes
Bin_366 Zixibacteria	FCB Group	Yes	Yes	No	No	Yes	Yes	No	No	No	No	No	No	Yes	Yes	Yes
Bin_336 Zixibacteria	FCB Group	Yes	Yes	No	No	Yes	Yes	No	No	No	No	No	No	Yes	Yes	Yes
Bin_298 KSB1	FCB Group	Yes	Yes	No	No	No	No	No	No	No	No	No	No	Yes	Yes	Yes
Bin_228 KSB1	FCB Group	Yes	Yes	No	No	No	No	No	No	No	No	No	No	Yes	Yes	Yes
Bin_079 KSB1	FCB Group	Yes	Yes	No	No	No	No	No	No	No	No	No	No	No	No	Yes
Bin_338 Bacterium BMS3Bbin04	FCB Group	No	No	Yes	No	No	Yes	No	Yes	No	No	No	No	No	Yes	No
RBin_200 Ignavibacteria	FCB Group	Yes	No	No	No	No	No	No	No	No	No	No	No	No	No	No
Bin_012 Caldithrix	FCB Group	Yes	Yes	No	No	No	No	No	Yes	Yes	No	No	No	Yes	No	No
Bin_462 Fibrobacteres	FCB Group	Yes	Yes	No	No	No	No	No	No	No	No	No	No	Yes	No	Yes
RBin_299 Fibrobacteres	FCB Group	Yes	Yes	No	No	No	No	No	No	No	No	No	No	Yes	No	Yes
Bin_527 Fibrobacteres	FCB Group	Yes	Yes	No	No	No	No	No	No	No	No	No	No	Yes	No	Yes
RBin_290 Fibrobacteres	FCB Group	Yes	Yes	No	No	No	No	No	No	No	No	No	No	Yes	No	Yes
Bin_432 Fibrobacteres	FCB Group	Yes	Yes	No	No	No	No	No	No	No	No	No	No	Yes	No	Yes
Bin_337 Fibrobacteres	FCB Group	Yes	Yes	Yes	Yes	No	No	No	No	No	No	No	No	Yes	No	Yes
Bin_355 Fibrobacteres	FCB Group	Yes	Yes	Yes	No	No	No	No	No	No	No	No	No	Yes	No	Yes
RBin_291 Fibrobacteres	FCB Group	Yes	Yes	No	No	No	No	No	No	Yes	No	No	No	Yes	No	Yes
RBin_049 Aegiribacteria	FCB Group	Yes	Yes	No	No	No	No	No	No	No	No	No	No	No	No	No
Bin_327 WOR-3 (Stahlbacteria)	Others	No	No	Yes	No	No	No	No	No	Yes	No	No	No	Yes	No	Yes
RBin_337 WOR-3 (Stahlbacteria)	Others	No	No	Yes	No	No	No	No	No	Yes	No	No	No	Yes	No	Yes
RBin_199 WS3 (Latescibacteria)	Others	No	No	No	No	No	No	No	Yes	Yes	No	No	No	No	No	Yes
RBin_220 WS3 (Latescibacteria)	Others	Yes	Yes	No	No	No	No	No	No	No	No	No	No	No	No	No
Bin_043 UBP1	Others	Yes	Yes	No	No	No	No	No	No	No	No	No	No	No	No	No
Bin_270 UBP1	Others	Yes	Yes	No	No	No	No	No	No	No	No	No	No	Yes	Yes	No
Bin_413 OLB16	Others	No	No	Yes	No	No	No	No	No	No	No	No	No	Yes	No	No
Bin_402 Poribacteria	Others	Yes	No	No	No	No	No	No	No	No	No	No	No	Yes	No	Yes
Bin_115 Eisenbacteria	Others	No	No	No	No	No	No	No	No	Yes	No	No	No	Yes	No	Yes
Bin_153 Eisenbacteria	Others	No	Yes	No	No	No	No	No	No	No	No	No	No	Yes	No	No
Bin_233 Eisenbacteria	Others	Yes	Yes	No	No	No	No	No	No	No	No	No	No	Yes	No	Yes
Bin_251 Eisenbacteria	Others	No	No	No	No	No	No	No	Yes	Yes	No	No	No	No	No	Yes
Bin_501 Eisenbacteria	Others	No	Yes	No	No	No	No	No	No	Yes	No	No	No	Yes	No	Yes
Bin_528 Elusmicrobia	Others	Yes	No	No	No	No	No	No	No	No	No	No	No	No	No	No
RBin_245 Elusimicrobia	Others	Yes	No	No	No	No	No	No	No	No	No	No	No	Yes	No	No
Bin_127 OP8 (Aminicenantes)	Others	Yes	Yes	Yes	No	No	No	No	No	No	No	No	No	No	Yes	Yes
Bin_177 Armatimonadetes (OP10)	Others	Yes	No	No	No	No	No	No	No	No	No	No	No	No	No	Yes
Bin_235 Armatimonadetes (OP10)	Others	Yes	Yes	No	No	No	No	No	No	Yes	No	No	No	Yes	No	No
Bin_567 KSB3 (Modulibacteria)	Others	Yes	No	No	No	No	No	No	No	No	No	No	No	No	No	No
RBin_158 KSB3 (Modulibacteria)	Others	Yes	No	No	No	No	No	No	No	No	No	No	No	No	No	No
Bin_537 Coatesbacteria	Others	No	No	No	No	No	No	No	No	Yes	No	No	No	Yes	No	Yes
Bin_172 Coatesbacteria	Others	No	No	No	No	Yes	No	No	No	Yes	No	No	No	Yes	No	Yes
Bin_169 TM6 (Dependentiae)	Others	No	No	No	No	No	No	No	No	No	No	No	No	No	No	No
Bin_496 TM6 (Dependentiae)	Others	No	No	No	No	No	No	No	No	No	No	No	No	No	No	No
Bin_479 WS6 (Dojkabacteria)	Others	No	phs	No	No	No	No	No	No	No	No	No	No	No	No	No
Bin_125 WS6 (Dojkabacteria)	Others	Yes	No	No	No	No	No	No	No	No	No	No	No	No	No	No
Bin_334 WS6 (Dojkabacteria)	Others	No	No	No	No	No	No	No	No	No	No	No	No	No	No	No
Bin_101 WWE3 (Katanobacteria)	Others	No	No	No	No	No	No	No	No	No	No	No	No	No	No	No
Bin_542 Pacebacteria	Microgenomates	Yes	No	Yes	No	No	No	No	No	No	No	No	No	No	No	No
Bin_476 Pacebacteria	Microgenomates	No	No	No	No	No	No	No	No	No	No	No	No	No	No	No
Bin_510 Uhrbacteria	Parcubacteria	No	No	No	No	No	No	No	No	No	No	No	No	No	No	No
RBin_141 Uhrbacteria	Parcubacteria	No	No	No	No	No	No	No	No	No	No	No	No	No	No	No
Bin_582 Uhrbacteria	Parcubacteria	Yes	No	No	No	No	No	No	No	No	No	No	No	No	No	No
Bin_289 Magasanikbacteria	Parcubacteria	No	Yes	Yes	No	No	No	No	No	No	No	No	No	No	No	No
Bin_529 Falkowbacteria	Parcubacteria	Yes	Yes	No	No	No	No	No	No	No	No	No	No	No	No	No
Bin_492 Buchananbacteria	Parcubacteria	No	No	No	No	No	No	No	No	No	No	No	No	No	No	No
Bin_346 Moranbacteria	Parcubacteria	No	No	No	No	No	No	No	No	No	No	No	No	No	No	No
Bin_114 Moranbacteria	Parcubacteria	No	Yes	No	No	No	No	No	No	No	No	No	No	No	No	No
Bin_419 Moranbacteria	Parcubacteria	No	Yes	No	No	No	No	No	No	No	No	No	No	No	No	No
Bin_561 Portnoybacteria	Parcubacteria	No	No	No	No	No	No	No	No	No	No	No	No	No	No	No
Bin_162 Nealsonbacteria	Parcubacteria	Yes	No	No	No	No	No	No	No	No	No	No	No	No	No	No
Bin_503 Peregrinibacteria	Peregrinibacteria	No	No	No	No	No	No	No	No	No	No	No	No	No	No	No
Bin_357 Peregrinibacteria	Peregrinibacteria	Yes	Yes	No	No	No	No	No	No	No	No	No	No	No	No	No
Bin_387 Peregrinibacteria	Peregrinibacteria	No	No	No	No	No	No	No	No	No	No	No	No	No	No	No
Bin_256 Peregrinibacteria	Peregrinibacteria	No	No	No	No	No	No	No	No	No	No	No	No	No	No	No
Bin_155 Peregrinibacteria	Peregrinibacteria	No	No	No	No	No	No	No	No	No	No	No	No	No	No	No
Bin_120 Heimdallarchaeota	Asgard Archaea	Yes	Yes	Yes	No	No	No	No	No	Yes	No	No	No	Yes	No	Yes
Bin_204 Lokiarchaeota	Asgard Archaea	Yes	Yes	No	No	No	No	No	No	No	No	No	No	Yes	No	Yes
RBin_035 Lokiarchaeota	Asgard Archaea	No	No	No	No	No	No	No	No	No	No	No	No	Yes	No	Yes
Bin_229 Lokiarchaeota	Asgard Archaea	Yes	Yes	No	No	No	No	No	No	No	No	No	No	Yes	No	Yes
Bin_485 Lokiarchaeota	Asgard Archaea	No	No	No	No	No	No	No	No	No	No	No	No	No	No	No
RBin_125 Lokiarchaeota	Asgard Archaea	No	Yes	No	No	No	No	No	No	No	No	No	No	No	No	Yes
Bin_186 Lokiarchaeota	Asgard Archaea	Yes	Yes	Yes	No	No	No	No	No	No	No	No	No	No	No	Yes
Bin_342 Lokiarchaeota	Asgard Archaea	Yes	Yes	Yes	No	No	No	No	No	No	No	No	No	No	No	Yes
Bin_478 Thorarchaeota	Asgard Archaea	Yes	Yes	Yes	No	No	No	No	No	Yes	No	No	No	Yes	No	Yes
RBin_111 Thorarchaeota	Asgard Archaea	Yes	Yes	Yes	No	No	No	No	No	Yes	No	No	No	No	No	Yes
Bin_407 Bathyharchaeota	TACK Archaea	Yes	No	No	No	No	No	No	No	No	No	No	No	Yes	No	Yes
Bin_348 Bathyharchaeota	TACK Archaea	Yes	Yes	No	No	No	No	No	No	Yes	No	No	No	Yes	No	Yes
Bin_245 Bathyharchaeota	TACK Archaea	Yes	Yes	Yes	No	No	No	No	No	No	No	No	No	Yes	No	Yes
Bin_400 Altiarchaeales	Altiarchaeales	No	No	No	No	No	No	No	No	No	No	No	No	Yes	No	No
RBin_020 Altiarchaeales	Altiarchaeales	No	No	No	No	No	No	No	No	No	No	No	No	Yes	No	No
RBin_358 Altiarchaeales	Altiarchaeales	Yes	Yes	No	No	No	No	No	No	No	No	No	No	No	No	No
Bin_386 Micrarchaeota	DPANN Archaea	No	No	No	No	No	No	No	No	No	No	No	No	No	No	No
RBin_221 Micrarchaeota	DPANN Archaea	No	No	No	No	No	No	No	No	No	No	No	No	No	No	Yes
Bin_349 Micrarchaeota	DPANN Archaea	Yes	No	No	No	No	No	No	No	No	No	No	No	No	No	No
Bin_091 Micrarchaeota	DPANN Archaea	Yes	No	No	No	No	No	No	No	Yes	No	No	No	No	No	No
Bin_042 Aenigmarchaeota	DPANN Archaea	No	No	Yes	No	No	No	No	No	No	No	No	No	No	No	No
Bin_473 Woesearchaeota	DPANN Archaea	No	No	No	No	No	No	No	No	No	No	No	No	No	No	No
Bin_031 Woesearchaeota	DPANN Archaea	Yes	No	No	No	No	No	No	No	No	No	No	No	No	No	No
Bin_272 Woesearchaeota	DPANN Archaea	No	No	No	No	No	No	No	No	No	No	No	No	No	No	No
Bin_423 Woesearchaeota	DPANN Archaea	Yes	Yes	No	No	No	No	No	No	No	No	No	No	No	No	No
Bin_274 Woesearchaeota	DPANN Archaea	Yes	No	No	No	No	No	No	No	No	No	No	No	Yes	No	No
Bin_534 Woesearchaeota	DPANN Archaea	No	No	No	No	No	No	No	No	No	No	No	No	No	No	No
Bin_568 Woesearchaeota	DPANN Archaea	Yes	Yes	No	No	No	No	No	No	No	No	No	No	No	No	No
Bin_434 Woesearchaeota	DPANN Archaea	No	No	No	No	No	No	No	No	No	No	No	No	No	No	No
Bin_028 Woesearchaeota	DPANN Archaea	Yes	Yes	No	No	No	No	No	No	No	No	No	No	No	No	No
Bin_187 Woesearchaeota	DPANN Archaea	No	No	No	No	No	No	No	No	No	No	No	No	No	No	No
Bin_486 Woesearchaeota	DPANN Archaea	Yes	Yes	No	No	No	No	No	No	No	No	No	No	No	No	No
Bin_263 Woesearchaeota	DPANN Archaea	No	No	No	No	No	No	No	No	No	No	No	No	No	No	No
Bin_285 Pacearchaeota	DPANN Archaea	No	No	No	No	No	No	No	No	No	No	No	No	No	No	No
RBin_261 Pacearchaeota	DPANN Archaea	No	Yes	No	No	No	No	No	No	No	No	No	No	No	No	No
Bin_078 Pacearchaeota	DPANN Archaea	Yes	No	No	No	No	No	No	No	No	No	No	No	No	No	No
Bin_444 Nanoarchaeota	DPANN Archaea	No	No	No	No	No	No	No	No	No	No	No	No	No	No	No
Green boxes indicate the presence of the gene(s) while white boxes indicate the absence of the gene(s)

## Sheet: Nitrogen Metabolism
		61	62	63	64	65	66	67	68	69	70	71	72	73	74
MAGs	Group	Nitrate reductase (K00370, K00371, K00374, K02567, K02568)	Nitrite reductase (K00362, K00363, K03385, K15876)	Assimilatory nitrate reductase (K00367, K00372, K00360)	Ferredoxin-nitrite reductase (K00366)	Nitrite reductase (K00368, K15864)	Nitric oxide reductase (K04561, K02305)	Nitrous-oxide reductase (K00376)	Nitrogenase (nif)	Methane/ammonia monooxygenase (K10944, K10945, K10946)	Hydroxylamine dehydrogenase (K10535)	Hydrazine synthase (K20932-K20934)	Hydrazine dehydrogenase (K20935)	Glutamine synthetase (K01915)	Glutamate synthase (K00265, K00266)
Bin_214 OP3 (Omnitrophica)	PVC Group	No	No	No	No	No	No	No	No	No	No	No	No	Yes	Yes
RBin_031 OP3 (Omnitrophica)	PVC Group	No	No	No	No	No	No	No	No	No	No	No	No	Yes	Yes
RBin_379 OP3 (Omnitrophica)	PVC Group	No	No	No	No	No	No	No	No	No	No	No	No	Yes	Yes
Bin_505 OP3 (Omnitrophica)	PVC Group	No	No	No	No	No	No	No	No	No	No	No	No	Yes	Yes
RBin_191 OP3 (Omnitrophica)	PVC Group	No	No	No	No	No	No	No	No	No	No	No	No	Yes	Yes
Bin_019 OP3 (Omnitrophica)	PVC Group	No	No	No	No	No	No	No	No	No	No	No	No	Yes	Yes
Bin_522 SAR406 (Marinimicrobia)	FCB Group	Yes	No	No	Yes	No	Yes	No	No	No	No	No	No	Yes	Yes
Bin_134 Hyd24-12 (Fermentibacteria)	FCB Group	No	No	No	No	No	No	No	No	No	No	No	No	Yes	Yes
Bin_206 Hyd24-12 (Fermentibacteria)	FCB Group	No	No	No	No	No	No	No	No	No	No	No	No	Yes	Yes
Bin_049 Zixibacteria (GN15)	FCB Group	No	No	No	No	No	Yes	No	No	No	No	No	No	Yes	No
Bin_210 Zixibacteria (GN15)	FCB Group	No	No	No	No	No	No	No	No	No	No	No	No	Yes	Yes
Bin_052 Zixibacteria (GN15)	FCB Group	No	No	No	No	No	Yes	No	No	No	No	No	No	Yes	No
Bin_224 Zixibacteria	FCB Group	No	No	No	No	No	No	No	No	No	No	No	No	Yes	Yes
Bin_249 Zixibacteria	FCB Group	No	No	No	No	No	No	No	No	No	No	No	No	Yes	Yes
Bin_113 Zixibacteria	FCB Group	No	No	No	No	No	No	No	No	No	No	No	No	Yes	Yes
Bin_366 Zixibacteria	FCB Group	No	No	No	No	No	No	No	No	No	No	No	No	Yes	Yes
Bin_336 Zixibacteria	FCB Group	No	No	No	No	No	No	No	No	No	No	No	No	Yes	Yes
Bin_298 KSB1	FCB Group	No	No	No	No	No	No	No	No	No	No	No	No	Yes	Yes
Bin_228 KSB1	FCB Group	No	Yes	No	No	No	No	No	nifABEH	No	No	No	No	Yes	Yes
Bin_079 KSB1	FCB Group	No	No	No	No	No	No	No	No	No	No	No	No	Yes	Yes
Bin_338 Bacterium BMS3Bbin04	FCB Group	No	No	No	No	No	No	No	No	No	No	No	No	Yes	No
RBin_200 Ignavibacteria	FCB Group	No	No	No	No	No	No	No	No	No	No	No	No	Yes	Yes
Bin_012 Caldithrix	FCB Group	Yes	No	No	No	No	Yes	No	No	No	No	No	No	Yes	Yes
Bin_462 Fibrobacteres	FCB Group	No	No	No	No	No	No	No	nifABDEHKN	No	No	No	No	Yes	Yes
RBin_299 Fibrobacteres	FCB Group	No	No	No	No	No	No	No	nifABDEHKN	No	No	No	No	Yes	Yes
Bin_527 Fibrobacteres	FCB Group	No	No	No	No	No	No	No	No	No	No	No	No	Yes	Yes
RBin_290 Fibrobacteres	FCB Group	No	No	No	No	No	Yes	No	No	No	No	No	No	Yes	Yes
Bin_432 Fibrobacteres	FCB Group	No	No	No	No	No	No	No	No	No	No	No	No	Yes	Yes
Bin_337 Fibrobacteres	FCB Group	No	No	No	No	No	No	No	No	No	No	No	No	Yes	Yes
Bin_355 Fibrobacteres	FCB Group	No	Yes	No	Yes	No	No	No	No	No	No	No	No	Yes	Yes
RBin_291 Fibrobacteres	FCB Group	No	No	No	No	No	No	No	No	No	No	No	No	No	Yes
RBin_049 Aegiribacteria	FCB Group	No	No	No	No	No	No	No	No	No	No	No	No	Yes	Yes
Bin_327 WOR-3 (Stahlbacteria)	Others	No	No	No	No	No	No	No	No	No	No	No	No	Yes	Yes
RBin_337 WOR-3 (Stahlbacteria)	Others	No	No	No	No	No	No	No	No	No	No	No	No	Yes	Yes
RBin_199 WS3 (Latescibacteria)	Others	Yes	Yes	No	No	No	No	No	No	No	No	No	No	Yes	Yes
RBin_220 WS3 (Latescibacteria)	Others	No	No	No	No	No	No	No	No	No	No	No	No	Yes	Yes
Bin_043 UBP1	Others	No	No	No	No	No	No	No	No	No	No	No	No	Yes	Yes
Bin_270 UBP1	Others	No	No	No	No	No	No	No	No	No	No	No	No	Yes	No
Bin_413 OLB16	Others	No	No	No	No	No	No	No	No	No	No	No	No	No	Yes
Bin_402 Poribacteria	Others	No	No	No	No	No	No	No	No	No	No	No	No	Yes	Yes
Bin_115 Eisenbacteria	Others	No	Yes	No	No	No	No	No	No	No	No	No	No	Yes	Yes
Bin_153 Eisenbacteria	Others	No	No	No	No	No	No	No	No	No	No	No	No	Yes	Yes
Bin_233 Eisenbacteria	Others	No	No	No	No	No	No	No	No	No	No	No	No	Yes	Yes
Bin_251 Eisenbacteria	Others	Yes	Yes	No	No	No	No	No	No	No	No	No	No	Yes	Yes
Bin_501 Eisenbacteria	Others	No	Yes	No	No	No	No	No	No	No	No	No	No	Yes	Yes
Bin_528 Elusmicrobia	Others	No	No	No	No	No	No	No	No	No	No	No	No	Yes	Yes
RBin_245 Elusimicrobia	Others	No	No	No	No	No	No	No	No	No	No	No	No	Yes	Yes
Bin_127 OP8 (Aminicenantes)	Others	No	No	No	No	No	No	No	No	No	No	No	No	Yes	Yes
Bin_177 Armatimonadetes (OP10)	Others	No	No	No	No	No	No	No	No	No	No	No	No	Yes	Yes
Bin_235 Armatimonadetes (OP10)	Others	No	No	No	No	No	No	No	No	No	No	No	No	Yes	Yes
Bin_567 KSB3 (Modulibacteria)	Others	No	No	No	No	No	No	No	No	No	No	No	No	Yes	Yes
RBin_158 KSB3 (Modulibacteria)	Others	No	No	No	No	No	No	No	No	No	No	No	No	Yes	Yes
Bin_537 Coatesbacteria	Others	No	No	No	No	No	No	No	No	No	No	No	No	Yes	Yes
Bin_172 Coatesbacteria	Others	No	No	No	No	No	No	No	No	No	No	No	No	Yes	Yes
Bin_169 TM6 (Dependentiae)	Others	No	No	No	No	No	No	No	No	No	No	No	No	No	No
Bin_496 TM6 (Dependentiae)	Others	No	No	No	No	No	No	No	No	No	No	No	No	No	No
Bin_479 WS6 (Dojkabacteria)	Others	No	No	No	No	No	No	No	No	No	No	No	No	No	No
Bin_125 WS6 (Dojkabacteria)	Others	No	No	No	No	No	No	No	No	No	No	No	No	No	No
Bin_334 WS6 (Dojkabacteria)	Others	No	No	No	No	No	No	No	No	No	No	No	No	No	No
Bin_101 WWE3 (Katanobacteria)	Others	No	No	No	No	No	No	No	No	No	No	No	No	No	No
Bin_542 Pacebacteria	Microgenomates	No	No	No	No	No	No	No	No	No	No	No	No	No	No
Bin_476 Pacebacteria	Microgenomates	No	No	No	No	No	No	No	No	No	No	No	No	No	No
Bin_510 Uhrbacteria	Parcubacteria	No	No	No	No	No	No	No	No	No	No	No	No	No	No
RBin_141 Uhrbacteria	Parcubacteria	No	No	No	No	No	No	No	No	No	No	No	No	No	No
Bin_582 Uhrbacteria	Parcubacteria	No	No	No	No	No	No	No	No	No	No	No	No	No	No
Bin_289 Magasanikbacteria	Parcubacteria	No	No	No	No	No	No	No	No	No	No	No	No	No	No
Bin_529 Falkowbacteria	Parcubacteria	No	No	No	No	No	No	No	No	No	No	No	No	No	No
Bin_492 Buchananbacteria	Parcubacteria	No	No	No	No	No	No	No	No	No	No	No	No	No	No
Bin_346 Moranbacteria	Parcubacteria	No	No	No	No	No	No	No	No	No	No	No	No	Yes	No
Bin_114 Moranbacteria	Parcubacteria	No	No	No	No	No	No	No	No	No	No	No	No	Yes	No
Bin_419 Moranbacteria	Parcubacteria	No	No	No	No	No	No	No	No	No	No	No	No	Yes	No
Bin_561 Portnoybacteria	Parcubacteria	No	No	No	No	No	No	No	No	No	No	No	No	No	No
Bin_162 Nealsonbacteria	Parcubacteria	No	No	No	No	No	No	No	No	No	No	No	No	No	No
Bin_503 Peregrinibacteria	Peregrinibacteria	No	No	No	No	No	No	No	No	No	No	No	No	Yes	No
Bin_357 Peregrinibacteria	Peregrinibacteria	No	No	No	No	No	No	No	No	No	No	No	No	Yes	No
Bin_387 Peregrinibacteria	Peregrinibacteria	No	No	No	No	No	No	No	No	No	No	No	No	Yes	No
Bin_256 Peregrinibacteria	Peregrinibacteria	No	No	No	No	No	No	No	No	No	No	No	No	Yes	No
Bin_155 Peregrinibacteria	Peregrinibacteria	No	No	No	No	No	No	No	No	No	No	No	No	Yes	Yes
Bin_120 Heimdallarchaeota	Asgard Archaea	No	No	No	No	No	No	No	No	No	No	No	No	Yes	Yes
Bin_204 Lokiarchaeota	Asgard Archaea	No	Yes	No	No	No	No	No	No	No	No	No	No	Yes	Yes
RBin_035 Lokiarchaeota	Asgard Archaea	No	Yes	No	No	No	No	No	No	No	No	No	No	Yes	Yes
Bin_229 Lokiarchaeota	Asgard Archaea	No	Yes	No	No	No	No	No	No	No	No	No	No	Yes	Yes
Bin_485 Lokiarchaeota	Asgard Archaea	No	Yes	No	No	No	No	No	No	No	No	No	No	Yes	Yes
RBin_125 Lokiarchaeota	Asgard Archaea	No	Yes	No	No	No	No	No	No	No	No	No	No	Yes	Yes
Bin_186 Lokiarchaeota	Asgard Archaea	No	Yes	No	No	No	No	No	nifB	No	No	No	No	Yes	Yes
Bin_342 Lokiarchaeota	Asgard Archaea	No	Yes	No	No	No	No	No	No	No	No	No	No	Yes	Yes
Bin_478 Thorarchaeota	Asgard Archaea	No	Yes	No	No	No	No	No	nifB	No	No	No	No	Yes	Yes
RBin_111 Thorarchaeota	Asgard Archaea	No	Yes	No	No	No	No	No	nifB	No	No	No	No	Yes	Yes
Bin_407 Bathyharchaeota	TACK Archaea	No	No	No	No	No	No	No	No	No	No	No	No	Yes	Yes
Bin_348 Bathyharchaeota	TACK Archaea	No	No	No	No	No	No	No	No	No	No	No	No	Yes	Yes
Bin_245 Bathyharchaeota	TACK Archaea	No	Yes	No	No	No	No	No	No	No	No	No	No	Yes	Yes
Bin_400 Altiarchaeales	Altiarchaeales	No	No	No	No	No	No	No	No	No	No	No	No	Yes	Yes
RBin_020 Altiarchaeales	Altiarchaeales	No	No	No	No	No	No	No	No	No	No	No	No	Yes	Yes
RBin_358 Altiarchaeales	Altiarchaeales	No	No	No	No	No	No	No	No	No	No	No	No	Yes	Yes
Bin_386 Micrarchaeota	DPANN Archaea	No	No	No	No	No	No	No	No	No	No	No	No	Yes	No
RBin_221 Micrarchaeota	DPANN Archaea	No	No	No	No	No	No	No	nifBN	No	No	No	No	Yes	No
Bin_349 Micrarchaeota	DPANN Archaea	No	No	No	No	No	No	No	No	No	No	No	No	Yes	No
Bin_091 Micrarchaeota	DPANN Archaea	No	No	No	No	No	No	No	No	No	No	No	No	Yes	No
Bin_042 Aenigmarchaeota	DPANN Archaea	No	No	No	No	No	No	No	No	No	No	No	No	No	Yes
Bin_473 Woesearchaeota	DPANN Archaea	No	No	No	No	No	No	No	No	No	No	No	No	No	No
Bin_031 Woesearchaeota	DPANN Archaea	No	No	No	No	No	No	No	No	No	No	No	No	No	No
Bin_272 Woesearchaeota	DPANN Archaea	No	No	No	No	No	No	No	No	No	No	No	No	No	No
Bin_423 Woesearchaeota	DPANN Archaea	No	No	No	No	No	No	No	No	No	No	No	No	No	No
Bin_274 Woesearchaeota	DPANN Archaea	No	No	No	No	No	No	No	No	No	No	No	No	Yes	Yes
Bin_534 Woesearchaeota	DPANN Archaea	No	No	No	No	No	No	No	No	No	No	No	No	Yes	No
Bin_568 Woesearchaeota	DPANN Archaea	No	No	No	No	No	No	No	No	No	No	No	No	No	Yes
Bin_434 Woesearchaeota	DPANN Archaea	No	No	No	No	No	No	No	No	No	No	No	No	No	Yes
Bin_028 Woesearchaeota	DPANN Archaea	No	No	No	No	No	No	No	No	No	No	No	No	No	No
Bin_187 Woesearchaeota	DPANN Archaea	No	No	No	No	No	No	No	No	No	No	No	No	No	No
Bin_486 Woesearchaeota	DPANN Archaea	No	No	No	No	No	No	No	No	No	No	No	No	No	No
Bin_263 Woesearchaeota	DPANN Archaea	No	No	No	No	No	No	No	No	No	No	No	No	No	No
Bin_285 Pacearchaeota	DPANN Archaea	No	No	No	No	No	No	No	No	No	No	No	No	No	No
RBin_261 Pacearchaeota	DPANN Archaea	No	No	No	No	No	No	No	No	No	No	No	No	No	No
Bin_078 Pacearchaeota	DPANN Archaea	No	No	No	No	No	No	No	No	No	No	No	No	No	No
Bin_444 Nanoarchaeota	DPANN Archaea	No	No	No	No	No	No	No	No	No	No	No	No	No	No
Green boxes indicate the presence of the gene(s) while white boxes indicate the absence of the gene(s)

## Sheet: WL Pathway (THMPT)
		75	NA	76	77	78	79	80	81	82	83	84	85	NA
MAGs	Group	Anaerobic carbon monoxide dehydrogenase (K00196, K00198)	Aerobic carbon monoxide dehydrogenase (coxSML, K03518, K03519, K03520)	Acetyl-CoA decarbonylase/synthase (K00192, K00195)	Formylmethanofuran dehydrogenase (K200-205, K11260, K11261, fwd)	Formylmethanofuran--tetrahydromethanopterin N-formyltransferase (K00672, ftr)	Methenyltetrah-ydromethanopterin cyclohydrolase (K01499)	Methylenetetra-hydromethanopterin dehydrogenase (K00319, mtd)	5,10-methylenetetra-hydromethanopterin reductase (K00320, mer)	Tetrahydrome-thanopterin S-methyltransferase (K00577, K00584, mtr)	Heterodisulfide reductase/succinate dehydrogenase (K03388-K03390, K00240, hdr, sdh)	Methyl-coenzyme M reductase (K00399-K00402, mcr)	Acetyl-CoA synthase (K00194, K00197, K14138)	Trimethylamine---corrinoid protein Co-methyltransferase (mttB)
Bin_214 OP3 (Omnitrophica)	PVC Group	No	No	No	Yes	No	No	No	No	No	No	No	No	No
RBin_031 OP3 (Omnitrophica)	PVC Group	No	No	No	Yes	No	No	No	No	No	No	No	No	No
RBin_379 OP3 (Omnitrophica)	PVC Group	No	No	No	Yes	No	No	No	No	No	No	No	No	No
Bin_505 OP3 (Omnitrophica)	PVC Group	No	No	No	No	No	No	No	No	No	No	No	No	Yes
RBin_191 OP3 (Omnitrophica)	PVC Group	No	No	No	No	No	No	No	No	No	No	No	No	Yes
Bin_019 OP3 (Omnitrophica)	PVC Group	No	No	No	No	No	No	No	No	No	Yes	No	No	No
Bin_522 SAR406 (Marinimicrobia)	FCB Group	No	No	No	No	No	No	No	No	No	Yes	No	No	No
Bin_134 Hyd24-12 (Fermentibacteria)	FCB Group	No	No	No	No	No	No	No	No	No	Yes	No	No	No
Bin_206 Hyd24-12 (Fermentibacteria)	FCB Group	No	No	No	No	No	No	No	No	No	Yes	No	No	No
Bin_049 Zixibacteria (GN15)	FCB Group	Yes	No	No	No	No	No	No	No	No	Yes	No	No	No
Bin_210 Zixibacteria (GN15)	FCB Group	No	No	No	No	No	No	No	No	No	Yes	No	No	No
Bin_052 Zixibacteria (GN15)	FCB Group	No	No	No	No	No	No	No	No	No	No	No	No	No
Bin_224 Zixibacteria	FCB Group	No	No	No	No	No	No	No	No	No	Yes	No	No	No
Bin_249 Zixibacteria	FCB Group	No	No	No	No	No	No	No	No	No	Yes	No	No	Yes
Bin_113 Zixibacteria	FCB Group	No	No	No	No	No	No	No	No	No	Yes	No	No	Yes
Bin_366 Zixibacteria	FCB Group	No	No	No	No	No	No	No	No	No	Yes	No	No	No
Bin_336 Zixibacteria	FCB Group	No	Yes	No	No	No	No	No	No	No	Yes	No	No	No
Bin_298 KSB1	FCB Group	Yes	No	No	No	No	No	No	No	No	Yes	No	Yes both	No
Bin_228 KSB1	FCB Group	No	Yes	No	No	No	No	No	No	No	Yes	No	No	No
Bin_079 KSB1	FCB Group	No	No	No	No	No	No	No	No	No	Yes	No	No	No
Bin_338 Bacterium BMS3Bbin04	FCB Group	No	No	No	Yes	No	No	No	No	No	Yes	No	No	No
RBin_200 Ignavibacteria	FCB Group	No	No	No	No	No	No	No	No	No	Yes	No	No	No
Bin_012 Caldithrix	FCB Group	No	Yes	No	No	No	No	No	No	No	No	No	No	No
Bin_462 Fibrobacteres	FCB Group	No	No	No	No	No	No	No	No	No	No	No	No	No
RBin_299 Fibrobacteres	FCB Group	Yes	No	No	No	No	No	No	No	No	No	No	No	No
Bin_527 Fibrobacteres	FCB Group	Yes	No	No	No	No	No	No	No	No	No	No	Yes both	Yes
RBin_290 Fibrobacteres	FCB Group	Yes	No	No	No	No	No	No	No	No	No	No	Yes both	Yes
Bin_432 Fibrobacteres	FCB Group	Yes	No	No	No	No	No	No	No	No	No	No	Yes both	No
Bin_337 Fibrobacteres	FCB Group	Yes	No	No	No	No	No	No	No	No	Yes	No	Yes both	No
Bin_355 Fibrobacteres	FCB Group	Yes	No	No	No	No	No	No	No	No	No	No	Yes both	No
RBin_291 Fibrobacteres	FCB Group	Yes	No	No	No	No	No	No	No	No	Yes	No	Yes both	Yes
RBin_049 Aegiribacteria	FCB Group	No	No	No	No	No	No	No	No	No	Yes	No	No	No
Bin_327 WOR-3 (Stahlbacteria)	Others	No	No	No	No	No	No	No	No	No	Yes	No	No	No
RBin_337 WOR-3 (Stahlbacteria)	Others	No	No	No	No	No	No	No	No	No	Yes	No	No	No
RBin_199 WS3 (Latescibacteria)	Others	No	No	No	No	No	No	No	No	No	Yes	No	No	Yes
RBin_220 WS3 (Latescibacteria)	Others	No	No	No	No	No	No	No	No	No	No	No	No	Yes
Bin_043 UBP1	Others	No	No	No	No	No	No	No	No	No	Yes	No	No	Yes
Bin_270 UBP1	Others	No	No	No	No	No	No	No	No	No	Yes	No	No	No
Bin_413 OLB16	Others	No	No	No	No	No	No	No	No	No	Yes	No	No	Yes
Bin_402 Poribacteria	Others	Yes	Yes	No	Yes	No	No	No	No	No	No	No	No	Yes
Bin_115 Eisenbacteria	Others	No	No	No	No	No	No	No	No	No	Yes	No	No	Yes
Bin_153 Eisenbacteria	Others	No	Yes	No	No	No	No	No	No	No	Yes	No	No	Yes
Bin_233 Eisenbacteria	Others	No	No	No	No	No	No	No	No	No	Yes	No	No	Yes
Bin_251 Eisenbacteria	Others	No	No	No	No	No	No	No	No	Yes	Yes	No	No	Yes
Bin_501 Eisenbacteria	Others	No	Yes	No	No	No	No	No	No	No	Yes	No	No	Yes
Bin_528 Elusmicrobia	Others	No	No	No	No	No	No	No	No	No	No	No	No	No
RBin_245 Elusimicrobia	Others	No	No	No	No	No	No	No	No	No	Yes	No	No	No
Bin_127 OP8 (Aminicenantes)	Others	No	No	No	No	No	No	No	No	No	Yes	No	No	Yes
Bin_177 Armatimonadetes (OP10)	Others	No	No	No	Yes	No	No	No	No	No	Yes	No	Yes	Yes
Bin_235 Armatimonadetes (OP10)	Others	No	Yes	No	Yes	No	No	No	No	No	No	No	No	Yes
Bin_567 KSB3 (Modulibacteria)	Others	Yes	Yes	No	No	No	No	No	No	No	Yes	No	Yes both	Yes
RBin_158 KSB3 (Modulibacteria)	Others	Yes	Yes	No	No	No	No	No	No	No	Yes	No	Yes both	No
Bin_537 Coatesbacteria	Others	No	No	No	No	No	No	No	No	No	Yes	No	No	No
Bin_172 Coatesbacteria	Others	No	No	No	No	No	No	No	No	No	No	No	No	No
Bin_169 TM6 (Dependentiae)	Others	No	No	No	No	No	No	No	No	No	No	No	No	No
Bin_496 TM6 (Dependentiae)	Others	No	No	No	No	No	No	No	No	No	No	No	No	No
Bin_479 WS6 (Dojkabacteria)	Others	No	No	No	No	No	No	No	No	No	No	No	No	No
Bin_125 WS6 (Dojkabacteria)	Others	No	No	No	No	No	No	No	No	No	No	No	No	No
Bin_334 WS6 (Dojkabacteria)	Others	No	No	No	No	No	No	No	No	No	No	No	No	No
Bin_101 WWE3 (Katanobacteria)	Others	No	No	No	No	No	No	No	No	No	No	No	No	No
Bin_542 Pacebacteria	Microgenomates	No	No	No	No	No	No	No	No	No	No	No	No	No
Bin_476 Pacebacteria	Microgenomates	No	No	No	No	No	No	No	No	No	No	No	No	No
Bin_510 Uhrbacteria	Parcubacteria	No	No	No	No	No	No	No	No	No	No	No	No	No
RBin_141 Uhrbacteria	Parcubacteria	No	No	No	No	No	No	No	No	No	No	No	No	No
Bin_582 Uhrbacteria	Parcubacteria	No	No	No	No	No	No	No	No	No	No	No	No	No
Bin_289 Magasanikbacteria	Parcubacteria	No	No	No	No	No	No	No	No	No	No	No	No	No
Bin_529 Falkowbacteria	Parcubacteria	No	No	No	No	No	No	No	No	No	No	No	No	No
Bin_492 Buchananbacteria	Parcubacteria	No	No	No	No	No	No	No	No	No	No	No	No	No
Bin_346 Moranbacteria	Parcubacteria	No	No	No	No	No	No	No	No	No	No	No	No	No
Bin_114 Moranbacteria	Parcubacteria	No	No	No	No	No	No	No	No	No	No	No	No	No
Bin_419 Moranbacteria	Parcubacteria	No	No	No	No	No	No	No	No	No	No	No	No	No
Bin_561 Portnoybacteria	Parcubacteria	No	No	No	No	No	No	No	No	No	No	No	No	No
Bin_162 Nealsonbacteria	Parcubacteria	No	No	No	No	No	No	No	No	No	No	No	No	No
Bin_503 Peregrinibacteria	Peregrinibacteria	No	No	No	No	No	No	No	No	No	No	No	No	No
Bin_357 Peregrinibacteria	Peregrinibacteria	No	No	No	No	No	No	No	No	No	No	No	No	No
Bin_387 Peregrinibacteria	Peregrinibacteria	No	No	No	No	No	No	No	No	No	No	No	No	No
Bin_256 Peregrinibacteria	Peregrinibacteria	No	No	No	No	No	No	No	No	No	No	No	No	No
Bin_155 Peregrinibacteria	Peregrinibacteria	No	No	No	No	No	No	No	No	No	Yes	No	No	No
Bin_120 Heimdallarchaeota	Asgard Archaea	Yes	No	No	Yes	Yes	Yes	Yes	No	No	Yes	No	Yes	Yes
Bin_204 Lokiarchaeota	Asgard Archaea	Yes	No	Yes	Yes	Yes	Yes	Yes	No	Yes	No	No	Yes	Yes
RBin_035 Lokiarchaeota	Asgard Archaea	Yes	No	Yes	Yes	Yes	Yes	Yes	No	Yes	Yes	No	Yes	Yes
Bin_229 Lokiarchaeota	Asgard Archaea	Yes	No	Yes	Yes	Yes	Yes	Yes	No	Yes	Yes	No	Yes	Yes
Bin_485 Lokiarchaeota	Asgard Archaea	Yes	No	Yes	Yes	Yes	Yes	Yes	No	Yes	Yes	No	Yes	Yes
RBin_125 Lokiarchaeota	Asgard Archaea	Yes	No	Yes	Yes	Yes	Yes	Yes	No	Yes	Yes	No	No	Yes
Bin_186 Lokiarchaeota	Asgard Archaea	Yes	No	Yes	Yes	Yes	Yes	Yes	Yes	Yes	Yes	No	Yes	No
Bin_342 Lokiarchaeota	Asgard Archaea	Yes	No	Yes	Yes	No	Yes	No	No	Yes	Yes	No	Yes	No
Bin_478 Thorarchaeota	Asgard Archaea	No	No	No	Yes	No	Yes	No	Yes	Yes	Yes	No	No	No
RBin_111 Thorarchaeota	Asgard Archaea	No	No	No	Yes	Yes	Yes	Yes	Yes	Yes	Yes	No	No	No
Bin_407 Bathyharchaeota	TACK Archaea	No	Yes	Yes	Yes	Yes	No	Yes	No	No	Yes	No	Yes	No
Bin_348 Bathyharchaeota	TACK Archaea	No	Yes	Yes	Yes	Yes	Yes	Yes	Yes	Yes	Yes	No	Yes	No
Bin_245 Bathyharchaeota	TACK Archaea	No	No	Yes	Yes	No	Yes	Yes	No	Yes	Yes	No	Yes	Yes
Bin_400 Altiarchaeales	Altiarchaeales	No	No	No	No	No	No	No	No	Yes	Yes	No	No	No
RBin_020 Altiarchaeales	Altiarchaeales	No	No	No	No	No	No	No	No	Yes	No	No	No	No
RBin_358 Altiarchaeales	Altiarchaeales	No	No	No	No	No	No	No	No	No	No	No	No	No
Bin_386 Micrarchaeota	DPANN Archaea	No	No	No	No	No	No	No	No	No	No	No	No	No
RBin_221 Micrarchaeota	DPANN Archaea	No	No	No	No	No	No	No	No	No	No	No	Yes	No
Bin_349 Micrarchaeota	DPANN Archaea	No	No	No	No	No	No	No	No	No	No	No	No	No
Bin_091 Micrarchaeota	DPANN Archaea	No	No	No	No	No	No	No	No	No	No	No	No	No
Bin_042 Aenigmarchaeota	DPANN Archaea	No	No	No	No	No	No	No	No	No	No	No	No	No
Bin_473 Woesearchaeota	DPANN Archaea	No	No	No	No	No	No	No	No	No	No	No	No	No
Bin_031 Woesearchaeota	DPANN Archaea	No	No	No	No	No	No	No	No	No	No	No	No	No
Bin_272 Woesearchaeota	DPANN Archaea	No	No	No	No	No	No	No	No	No	No	No	No	No
Bin_423 Woesearchaeota	DPANN Archaea	No	No	No	No	No	No	No	No	No	Yes	No	No	No
Bin_274 Woesearchaeota	DPANN Archaea	No	No	No	No	No	No	No	No	No	No	No	No	No
Bin_534 Woesearchaeota	DPANN Archaea	No	No	No	No	No	No	No	No	No	No	No	No	No
Bin_568 Woesearchaeota	DPANN Archaea	No	No	No	No	No	No	No	No	No	No	No	No	No
Bin_434 Woesearchaeota	DPANN Archaea	No	No	No	No	No	No	No	No	No	No	No	No	No
Bin_028 Woesearchaeota	DPANN Archaea	No	No	No	No	No	No	No	No	No	No	No	No	No
Bin_187 Woesearchaeota	DPANN Archaea	No	No	No	No	No	No	No	No	No	No	No	No	No
Bin_486 Woesearchaeota	DPANN Archaea	No	No	No	No	No	No	No	No	No	Yes	No	No	No
Bin_263 Woesearchaeota	DPANN Archaea	No	No	No	No	No	No	No	No	No	No	No	No	No
Bin_285 Pacearchaeota	DPANN Archaea	No	No	No	No	No	No	No	No	No	No	No	No	No
RBin_261 Pacearchaeota	DPANN Archaea	No	No	No	No	No	No	No	No	No	s	No	No	No
Bin_078 Pacearchaeota	DPANN Archaea	No	No	No	No	No	No	No	No	No	No	No	No	No
Bin_444 Nanoarchaeota	DPANN Archaea	No	No	No	No	No	No	No	No	No	No	No	No	No
Green boxes indicate the presence of the gene(s) while white boxes indicate the absence of the gene(s)

## Sheet: WL-Pathway (THF)
		75	NA	76	86	87	88	89	90	91	92
MAGs	Group	Anaerobic carbon monoxide dehydrogenase (K00196, K00198)	Aerobic carbon monoxide dehydrogenase (coxSML, K03518, K03519, K03520)	Acetyl-CoA decarbonylase/synthase (K00192, K00195)	Pyruvate formate lyase activating enzyme (K04069, pflA)	Formate dehydrogenase (K00122, K00123, K22515, K00124, K00127, K00126, K00125, K22516)	Formate dehydrogenase (NADP+) (K05299, K15022)	Formate--tetrahydrofolate ligase (K01938, K00288, K13402, fhs)	Methylenetetrahydrofolate dehydrogenase (NADP+) (K01491, K00288, K00300, folD)	Methylenetetrahydrofolate reductase (NADPH) (K00297, metF)	5-methyltretrahydrofolate corrinoid (K15023)
Bin_214 OP3 (Omnitrophica)	PVC Group	No	No	No	Yes	No	No	Yes	Yes	Yes	No
RBin_031 OP3 (Omnitrophica)	PVC Group	No	No	No	Yes	No	No	Yes	Yes	Yes	No
RBin_379 OP3 (Omnitrophica)	PVC Group	No	No	No	Yes	No	No	No	Yes	Yes	No
Bin_505 OP3 (Omnitrophica)	PVC Group	No	No	No	Yes	No	No	No	No	Yes	No
RBin_191 OP3 (Omnitrophica)	PVC Group	No	No	No	Yes	No	No	No	No	Yes	No
Bin_019 OP3 (Omnitrophica)	PVC Group	No	No	No	Yes	No	No	No	Yes	Yes	No
Bin_522 SAR406 (Marinimicrobia)	FCB Group	No	No	No	Yes	No	No	No	No	Yes	No
Bin_134 Hyd24-12 (Fermentibacteria)	FCB Group	No	No	No	Yes	Yes	No	Yes	Yes	Yes	No
Bin_206 Hyd24-12 (Fermentibacteria)	FCB Group	No	No	No	Yes	Yes	No	Yes	Yes	Yes	No
Bin_049 Zixibacteria (GN15)	FCB Group	Yes	No	No	No	Yes	Yes	No	Yes	No	No
Bin_210 Zixibacteria (GN15)	FCB Group	No	No	No	Yes	Yes	No	No	Yes	No	No
Bin_052 Zixibacteria (GN15)	FCB Group	No	No	No	Yes	No	Yes	No	Yes	No	No
Bin_224 Zixibacteria	FCB Group	No	No	No	Yes	No	No	No	Yes	Yes	No
Bin_249 Zixibacteria	FCB Group	No	No	No	Yes	Yes	No	No	Yes	No	No
Bin_113 Zixibacteria	FCB Group	No	No	No	Yes	No	No	No	Yes	No	No
Bin_366 Zixibacteria	FCB Group	No	No	No	Yes	No	No	No	Yes	Yes	No
Bin_336 Zixibacteria	FCB Group	No	Yes	No	Yes	No	No	No	Yes	Yes	No
Bin_298 KSB1	FCB Group	Yes	No	No	Yes	No	No	No	Yes	No	No
Bin_228 KSB1	FCB Group	No	Yes	No	Yes	No	No	No	Yes	Yes	No
Bin_079 KSB1	FCB Group	No	No	No	Yes	No	No	No	No	No	No
Bin_338 Bacterium BMS3Bbin04	FCB Group	No	No	No	No	No	No	No	Yes	Yes	No
RBin_200 Ignavibacteria	FCB Group	No	No	No	Yes	No	No	No	Yes	Yes	No
Bin_012 Caldithrix	FCB Group	No	Yes	No	Yes	No	No	No	Yes	Yes	No
Bin_462 Fibrobacteres	FCB Group	No	No	No	Yes	No	No	Yes	Yes	Yes	No
RBin_299 Fibrobacteres	FCB Group	Yes	No	No	Yes	No	No	Yes	Yes	Yes	No
Bin_527 Fibrobacteres	FCB Group	Yes	No	No	Yes	No	No	Yes	Yes	Yes	No
RBin_290 Fibrobacteres	FCB Group	Yes	No	No	Yes	No	No	Yes	Yes	Yes	No
Bin_432 Fibrobacteres	FCB Group	Yes	No	No	Yes	No	No	Yes	Yes	Yes	No
Bin_337 Fibrobacteres	FCB Group	Yes	No	No	Yes	No	No	Yes	Yes	Yes	No
Bin_355 Fibrobacteres	FCB Group	Yes	No	No	Yes	No	No	Yes	Yes	Yes	No
RBin_291 Fibrobacteres	FCB Group	Yes	No	No	Yes	No	No	Yes	Yes	Yes	No
RBin_049 Aegiribacteria	FCB Group	No	No	No	Yes	Yes	No	Yes	Yes	Yes	No
Bin_327 WOR-3 (Stahlbacteria)	Others	No	No	No	Yes	No	No	No	Yes	No	No
RBin_337 WOR-3 (Stahlbacteria)	Others	No	No	No	Yes	No	No	Yes	Yes	No	No
RBin_199 WS3 (Latescibacteria)	Others	No	No	No	Yes	Yes	No	No	Yes	Yes	No
RBin_220 WS3 (Latescibacteria)	Others	No	No	No	Yes	Yes	No	No	Yes	Yes	No
Bin_043 UBP1	Others	No	No	No	Yes	Yes	No	No	Yes	Yes	No
Bin_270 UBP1	Others	No	No	No	Yes	Yes	Yes	No	Yes	Yes	No
Bin_413 OLB16	Others	No	No	No	Yes	No	No	No	Yes	No	No
Bin_402 Poribacteria	Others	Yes	Yes	No	Yes	Yes	No	Yes	Yes	No	No
Bin_115 Eisenbacteria	Others	No	No	No	Yes	Yes	No	No	Yes	No	No
Bin_153 Eisenbacteria	Others	No	Yes	No	Yes	Yes	Yes	No	Yes	Yes	No
Bin_233 Eisenbacteria	Others	No	No	No	Yes	Yes	No	Yes	Yes	Yes	No
Bin_251 Eisenbacteria	Others	No	No	No	Yes	Yes	No	No	Yes	Yes	No
Bin_501 Eisenbacteria	Others	No	Yes	No	Yes	No	No	No	Yes	No	No
Bin_528 Elusmicrobia	Others	No	No	No	Yes	No	No	No	Yes	No	No
RBin_245 Elusimicrobia	Others	No	No	No	Yes	No	No	No	Yes	No	No
Bin_127 OP8 (Aminicenantes)	Others	No	No	No	Yes	Yes	Yes	Yes	Yes	Yes	No
Bin_177 Armatimonadetes (OP10)	Others	No	No	No	Yes	No	No	Yes	Yes	Yes	No
Bin_235 Armatimonadetes (OP10)	Others	No	Yes	No	Yes	No	No	Yes	No	No	No
Bin_567 KSB3 (Modulibacteria)	Others	Yes	Yes	No	Yes	Yes	No	Yes	Yes	Yes	No
RBin_158 KSB3 (Modulibacteria)	Others	Yes	Yes	No	Yes	Yes	No	Yes	Yes	Yes	No
Bin_537 Coatesbacteria	Others	No	No	No	Yes	No	No	Yes	Yes	No	No
Bin_172 Coatesbacteria	Others	No	No	No	Yes	No	No	Yes	Yes	No	No
Bin_169 TM6 (Dependentiae)	Others	No	No	No	No	No	No	No	No	No	No
Bin_496 TM6 (Dependentiae)	Others	No	No	No	No	No	No	No	No	No	No
Bin_479 WS6 (Dojkabacteria)	Others	No	No	No	Yes	No	No	No	Yes	No	No
Bin_125 WS6 (Dojkabacteria)	Others	No	No	No	Yes	No	No	No	Yes	No	No
Bin_334 WS6 (Dojkabacteria)	Others	No	No	No	Yes	No	No	No	Yes	No	No
Bin_101 WWE3 (Katanobacteria)	Others	No	No	No	No	No	No	No	No	No	No
Bin_542 Pacebacteria	Microgenomates	No	No	No	No	No	No	No	Yes	No	No
Bin_476 Pacebacteria	Microgenomates	No	No	No	No	No	No	Yes	Yes	No	No
Bin_510 Uhrbacteria	Parcubacteria	No	No	No	No	No	No	No	Yes	No	No
RBin_141 Uhrbacteria	Parcubacteria	No	No	No	No	No	No	No	Yes	No	No
Bin_582 Uhrbacteria	Parcubacteria	No	No	No	Yes	No	No	No	Yes	No	No
Bin_289 Magasanikbacteria	Parcubacteria	No	No	No	Yes	No	No	No	Yes	No	No
Bin_529 Falkowbacteria	Parcubacteria	No	No	No	Yes	No	No	No	Yes	No	No
Bin_492 Buchananbacteria	Parcubacteria	No	No	No	Yes	No	No	No	Yes	No	No
Bin_346 Moranbacteria	Parcubacteria	No	No	No	Yes	No	No	No	Yes	No	No
Bin_114 Moranbacteria	Parcubacteria	No	No	No	Yes	No	No	Yes	Yes	No	No
Bin_419 Moranbacteria	Parcubacteria	No	No	No	Yes	No	No	Yes	Yes	No	No
Bin_561 Portnoybacteria	Parcubacteria	No	No	No	Yes	No	No	No	No	No	No
Bin_162 Nealsonbacteria	Parcubacteria	No	No	No	Yes	No	No	No	No	No	No
Bin_503 Peregrinibacteria	Peregrinibacteria	No	No	No	Yes	No	No	No	Yes	No	No
Bin_357 Peregrinibacteria	Peregrinibacteria	No	No	No	No	No	No	No	Yes	No	No
Bin_387 Peregrinibacteria	Peregrinibacteria	No	No	No	No	No	No	No	Yes	No	No
Bin_256 Peregrinibacteria	Peregrinibacteria	No	No	No	No	No	No	No	Yes	No	No
Bin_155 Peregrinibacteria	Peregrinibacteria	No	No	No	No	No	No	No	Yes	No	No
Bin_120 Heimdallarchaeota	Asgard Archaea	Yes	No	No	Yes	No	No	No	No	No	No
Bin_204 Lokiarchaeota	Asgard Archaea	Yes	No	Yes	Yes	Yes	No	No	Yes	No	No
RBin_035 Lokiarchaeota	Asgard Archaea	Yes	No	Yes	Yes	Yes	No	No	Yes	No	No
Bin_229 Lokiarchaeota	Asgard Archaea	Yes	No	Yes	Yes	Yes	No	No	Yes	No	No
Bin_485 Lokiarchaeota	Asgard Archaea	Yes	No	Yes	Yes	Yes	No	No	No	No	No
RBin_125 Lokiarchaeota	Asgard Archaea	Yes	No	Yes	Yes	Yes	No	No	Yes	No	No
Bin_186 Lokiarchaeota	Asgard Archaea	Yes	No	Yes	Yes	Yes	No	No	Yes	No	No
Bin_342 Lokiarchaeota	Asgard Archaea	Yes	No	Yes	Yes	Yes	No	No	Yes	Yes	No
Bin_478 Thorarchaeota	Asgard Archaea	No	No	No	Yes	Yes	No	Yes	Yes	Yes	No
RBin_111 Thorarchaeota	Asgard Archaea	No	No	No	Yes	No	No	No	No	No	No
Bin_407 Bathyharchaeota	TACK Archaea	No	Yes	Yes	Yes	No	No	Yes	Yes	No	No
Bin_348 Bathyharchaeota	TACK Archaea	No	Yes	Yes	Yes	No	Yes	Yes	Yes	No	No
Bin_245 Bathyharchaeota	TACK Archaea	No	No	Yes	Yes	Yes	No	No	Yes	Yes	No
Bin_400 Altiarchaeales	Altiarchaeales	No	No	No	Yes	No	No	Yes	Yes	No	No
RBin_020 Altiarchaeales	Altiarchaeales	No	No	No	Yes	No	No	Yes	Yes	No	No
RBin_358 Altiarchaeales	Altiarchaeales	No	No	No	Yes	No	No	Yes	Yes	No	No
Bin_386 Micrarchaeota	DPANN Archaea	No	No	No	Yes	No	No	No	Yes	No	No
RBin_221 Micrarchaeota	DPANN Archaea	No	No	No	Yes	No	No	No	Yes	No	Yes
Bin_349 Micrarchaeota	DPANN Archaea	No	No	No	Yes	No	No	No	Yes	No	No
Bin_091 Micrarchaeota	DPANN Archaea	No	No	No	Yes	No	No	No	Yes	No	No
Bin_042 Aenigmarchaeota	DPANN Archaea	No	No	No	Yes	No	No	No	No	No	No
Bin_473 Woesearchaeota	DPANN Archaea	No	No	No	No	No	No	No	No	No	No
Bin_031 Woesearchaeota	DPANN Archaea	No	No	No	No	No	No	No	No	No	No
Bin_272 Woesearchaeota	DPANN Archaea	No	No	No	No	No	No	No	No	No	No
Bin_423 Woesearchaeota	DPANN Archaea	No	No	No	Yes	No	No	No	No	No	No
Bin_274 Woesearchaeota	DPANN Archaea	No	No	No	Yes	No	No	No	Yes	Yes	No
Bin_534 Woesearchaeota	DPANN Archaea	No	No	No	Yes	No	No	No	No	No	No
Bin_568 Woesearchaeota	DPANN Archaea	No	No	No	Yes	No	No	No	No	No	No
Bin_434 Woesearchaeota	DPANN Archaea	No	No	No	Yes	No	No	No	No	No	No
Bin_028 Woesearchaeota	DPANN Archaea	No	No	No	Yes	No	No	No	Yes	No	No
Bin_187 Woesearchaeota	DPANN Archaea	No	No	No	Yes	No	No	No	No	No	No
Bin_486 Woesearchaeota	DPANN Archaea	No	No	No	Yes	No	No	No	No	No	No
Bin_263 Woesearchaeota	DPANN Archaea	No	No	No	Yes	No	No	No	No	No	No
Bin_285 Pacearchaeota	DPANN Archaea	No	No	No	Yes	No	No	No	No	No	No
RBin_261 Pacearchaeota	DPANN Archaea	No	No	No	Yes	No	No	No	No	No	No
Bin_078 Pacearchaeota	DPANN Archaea	No	No	No	Yes	No	No	No	No	No	No
Bin_444 Nanoarchaeota	DPANN Archaea	No	No	No	Yes	No	No	No	No	No	No
Green boxes indicate the presence of the gene(s) while white boxes indicate the absence of the gene(s)

## Sheet: Chemotaxis
		93	94	95	96	97	98	99	100	101	102
MAGs	Group	Methyl-accepting chemotaxis protein (K03406, mcp)	Sensor kinase CheA (K03407)	Purine-binding chemotaxis protein CheW (K03408)	Response regulator CheV (K03415)	Chemotaxis family cheBR (K13924)	Chemotaxis protein methyltransferase CheR (K00575)	Chemotaxis protein CheY (K03413)	Chemotaxis protein CheC (K03410)	Chemotaxis protein CheX (K03409)	Chemotaxis protein CheD (K03411)
Bin_214 OP3 (Omnitrophica)	PVC Group	No	No	No	No	No	No	No	No	No	No
RBin_031 OP3 (Omnitrophica)	PVC Group	No	No	No	No	Yes	No	No	No	No	No
RBin_379 OP3 (Omnitrophica)	PVC Group	No	No	No	No	No	No	No	No	No	No
Bin_505 OP3 (Omnitrophica)	PVC Group	No	No	No	No	No	No	No	No	No	No
RBin_191 OP3 (Omnitrophica)	PVC Group	No	No	No	No	No	No	No	No	No	No
Bin_019 OP3 (Omnitrophica)	PVC Group	No	No	No	No	No	No	No	No	No	No
Bin_522 SAR406 (Marinimicrobia)	FCB Group	Yes	Yes	Yes	No	No	Yes	Yes	No	No	Yes
Bin_134 Hyd24-12 (Fermentibacteria)	FCB Group	No	No	No	No	No	No	No	No	No	No
Bin_206 Hyd24-12 (Fermentibacteria)	FCB Group	No	No	No	No	No	No	No	No	No	No
Bin_049 Zixibacteria (GN15)	FCB Group	Yes	Yes	Yes	Yes	No	Yes	Yes	No	No	No
Bin_210 Zixibacteria (GN15)	FCB Group	Yes	No	Yes	No	No	No	No	No	No	No
Bin_052 Zixibacteria (GN15)	FCB Group	Yes	Yes	Yes	Yes	Yes	Yes	Yes	No	No	No
Bin_224 Zixibacteria	FCB Group	No	No	No	No	No	No	No	No	No	No
Bin_249 Zixibacteria	FCB Group	Yes	Yes	Yes	Yes	No	Yes	Yes	No	No	No
Bin_113 Zixibacteria	FCB Group	Yes	Yes	Yes	Yes	No	Yes	Yes	No	No	No
Bin_366 Zixibacteria	FCB Group	Yes	Yes	Yes	Yes	No	Yes	Yes	No	No	Yes
Bin_336 Zixibacteria	FCB Group	No	No	No	No	No	No	No	No	No	No
Bin_298 KSB1	FCB Group	No	No	No	No	No	No	Yes	No	No	No
Bin_228 KSB1	FCB Group	No	No	No	No	Yes	No	Yes	No	No	No
Bin_079 KSB1	FCB Group	No	No	No	No	No	No	No	No	No	No
Bin_338 Bacterium BMS3Bbin04	FCB Group	Yes	Yes	Yes	Yes	Yes	Yes	Yes	Yes	No	Yes
RBin_200 Ignavibacteria	FCB Group	Yes	No	Yes	No	Yes	Yes	Yes	Yes	No	Yes
Bin_012 Caldithrix	FCB Group	No	No	No	No	Yes	No	Yes	No	Yes	No
Bin_462 Fibrobacteres	FCB Group	Yes	Yes	Yes	No	Yes	Yes	Yes	Yes	Yes	Yes
RBin_299 Fibrobacteres	FCB Group	Yes	Yes	Yes	No	Yes	Yes	Yes	Yes	Yes	Yes
Bin_527 Fibrobacteres	FCB Group	No	Yes	Yes	No	No	No	Yes	No	Yes	Yes
RBin_290 Fibrobacteres	FCB Group	No	No	No	No	No	Yes	Yes	No	Yes	Yes
Bin_432 Fibrobacteres	FCB Group	Yes	Yes	Yes	No	Yes	Yes	Yes	No	Yes	No
Bin_337 Fibrobacteres	FCB Group	Yes	Yes	Yes	No	Yes	Yes	Yes	No	Yes	Yes
Bin_355 Fibrobacteres	FCB Group	Yes	Yes	Yes	No	Yes	Yes	Yes	No	Yes	Yes
RBin_291 Fibrobacteres	FCB Group	Yes	Yes	No	No	Yes	Yes	Yes	No	No	Yes
RBin_049 Aegiribacteria	FCB Group	No	No	Yes	No	No	No	No	No	No	No
Bin_327 WOR-3 (Stahlbacteria)	Others	No	No	No	No	No	No	No	No	No	No
RBin_337 WOR-3 (Stahlbacteria)	Others	No	No	No	No	No	No	No	No	No	No
RBin_199 WS3 (Latescibacteria)	Others	No	No	No	No	No	No	No	No	No	No
RBin_220 WS3 (Latescibacteria)	Others	Yes	Yes	Yes	No	Yes	Yes	Yes	Yes	No	Yes
Bin_043 UBP1	Others	Yes	Yes	Yes	No	Yes	Yes	Yes	Yes	No	Yes
Bin_270 UBP1	Others	Yes	Yes	Yes	Yes	Yes	Yes	Yes	No	No	Yes
Bin_413 OLB16	Others	Yes	Yes	Yes	Yes	Yes	Yes	Yes	No	Yes	No
Bin_402 Poribacteria	Others	Yes	Yes	Yes	No	Yes	Yes	Yes	No	No	Yes
Bin_115 Eisenbacteria	Others	No	No	No	No	No	No	No	No	No	No
Bin_153 Eisenbacteria	Others	No	No	No	No	Yes	Yes	No	No	No	No
Bin_233 Eisenbacteria	Others	No	No	No	No	No	No	No	No	No	No
Bin_251 Eisenbacteria	Others	No	No	No	No	No	No	No	No	No	No
Bin_501 Eisenbacteria	Others	No	No	No	No	No	No	No	No	No	No
Bin_528 Elusmicrobia	Others	No	No	No	No	No	No	No	No	No	No
RBin_245 Elusimicrobia	Others	No	No	No	No	No	No	No	No	No	No
Bin_127 OP8 (Aminicenantes)	Others	No	No	No	No	No	No	No	No	No	Yes
Bin_177 Armatimonadetes (OP10)	Others	Yes	Yes	Yes	No	Yes	Yes	Yes	Yes	Yes	Yes
Bin_235 Armatimonadetes (OP10)	Others	Yes	No	No	No	No	Yes	Yes	No	No	Yes
Bin_567 KSB3 (Modulibacteria)	Others	Yes	Yes	Yes	No	Yes	Yes	Yes	Yes	No	No
RBin_158 KSB3 (Modulibacteria)	Others	Yes	Yes	Yes	No	Yes	Yes	Yes	Yes	No	No
Bin_537 Coatesbacteria	Others	No	Yes	No	No	No	Yes	No	No	No	No
Bin_172 Coatesbacteria	Others	No	No	No	No	No	Yes	No	No	No	No
Bin_169 TM6 (Dependentiae)	Others	No	No	No	No	No	No	No	No	No	No
Bin_496 TM6 (Dependentiae)	Others	No	No	No	No	No	No	No	No	No	No
Bin_479 WS6 (Dojkabacteria)	Others	No	No	No	No	No	No	No	No	No	No
Bin_125 WS6 (Dojkabacteria)	Others	No	No	No	No	No	No	No	No	No	No
Bin_334 WS6 (Dojkabacteria)	Others	No	No	No	No	No	No	No	No	No	No
Bin_101 WWE3 (Katanobacteria)	Others	No	No	No	No	No	No	No	No	No	No
Bin_542 Pacebacteria	Microgenomates	No	No	No	No	No	No	No	No	No	No
Bin_476 Pacebacteria	Microgenomates	No	No	No	No	No	No	No	No	No	No
Bin_510 Uhrbacteria	Parcubacteria	No	No	No	No	No	No	No	No	No	No
RBin_141 Uhrbacteria	Parcubacteria	No	No	No	No	No	No	No	No	No	No
Bin_582 Uhrbacteria	Parcubacteria	No	No	No	No	No	No	No	No	No	No
Bin_289 Magasanikbacteria	Parcubacteria	No	No	No	No	No	No	No	No	No	No
Bin_529 Falkowbacteria	Parcubacteria	No	No	No	No	No	No	No	No	No	No
Bin_492 Buchananbacteria	Parcubacteria	No	No	No	No	No	No	No	No	No	No
Bin_346 Moranbacteria	Parcubacteria	No	No	No	No	No	No	No	No	No	No
Bin_114 Moranbacteria	Parcubacteria	No	No	No	No	No	No	No	No	No	No
Bin_419 Moranbacteria	Parcubacteria	No	No	No	No	No	No	No	No	No	No
Bin_561 Portnoybacteria	Parcubacteria	No	No	No	No	No	No	No	No	No	No
Bin_162 Nealsonbacteria	Parcubacteria	No	No	No	No	No	No	No	No	No	No
Bin_503 Peregrinibacteria	Peregrinibacteria	No	No	No	No	No	No	No	No	No	No
Bin_357 Peregrinibacteria	Peregrinibacteria	Yes	Yes	Yes	No	No	No	No	No	No	Yes
Bin_387 Peregrinibacteria	Peregrinibacteria	No	No	No	No	No	No	No	No	No	No
Bin_256 Peregrinibacteria	Peregrinibacteria	No	No	No	No	No	No	No	No	No	No
Bin_155 Peregrinibacteria	Peregrinibacteria	No	No	No	No	No	No	No	No	No	No
Bin_120 Heimdallarchaeota	Asgard Archaea	No	No	No	No	No	No	Yes	No	No	No
Bin_204 Lokiarchaeota	Asgard Archaea	No	Yes	No	No	Yes	Yes	Yes	Yes	No	No
RBin_035 Lokiarchaeota	Asgard Archaea	No	Yes	No	No	Yes	Yes	Yes	Yes	No	No
Bin_229 Lokiarchaeota	Asgard Archaea	Yes	Yes	No	No	Yes	No	Yes	Yes	No	No
Bin_485 Lokiarchaeota	Asgard Archaea	No	No	No	No	Yes	No	Yes	Yes	No	No
RBin_125 Lokiarchaeota	Asgard Archaea	No	Yes	No	No	No	No	Yes	Yes	No	No
Bin_186 Lokiarchaeota	Asgard Archaea	Yes	Yes	Yes	No	Yes	No	Yes	Yes	No	No
Bin_342 Lokiarchaeota	Asgard Archaea	No	No	No	No	No	No	No	No	No	No
Bin_478 Thorarchaeota	Asgard Archaea	No	No	No	No	No	No	No	No	No	No
RBin_111 Thorarchaeota	Asgard Archaea	No	No	No	No	No	No	No	No	No	No
Bin_407 Bathyharchaeota	TACK Archaea	No	No	No	No	No	No	No	No	No	No
Bin_348 Bathyharchaeota	TACK Archaea	No	No	No	No	No	No	No	No	No	No
Bin_245 Bathyharchaeota	TACK Archaea	No	No	No	No	No	No	Yes	Yes	No	No
Bin_400 Altiarchaeales	Altiarchaeales	No	No	No	No	No	No	No	No	No	No
RBin_020 Altiarchaeales	Altiarchaeales	No	No	No	No	No	No	No	No	No	No
RBin_358 Altiarchaeales	Altiarchaeales	No	No	No	No	No	No	No	No	No	No
Bin_386 Micrarchaeota	DPANN Archaea	No	No	No	No	No	No	No	No	No	No
RBin_221 Micrarchaeota	DPANN Archaea	No	No	No	No	No	No	No	No	No	No
Bin_349 Micrarchaeota	DPANN Archaea	No	No	No	No	No	No	No	No	No	No
Bin_091 Micrarchaeota	DPANN Archaea	No	No	No	No	No	No	No	No	No	No
Bin_042 Aenigmarchaeota	DPANN Archaea	No	No	No	No	No	No	No	No	No	No
Bin_473 Woesearchaeota	DPANN Archaea	No	No	No	No	No	No	No	No	No	No
Bin_031 Woesearchaeota	DPANN Archaea	No	No	No	No	No	No	No	No	No	No
Bin_272 Woesearchaeota	DPANN Archaea	No	No	No	No	No	No	No	No	No	No
Bin_423 Woesearchaeota	DPANN Archaea	No	No	No	No	No	No	No	No	No	No
Bin_274 Woesearchaeota	DPANN Archaea	No	No	No	No	No	No	No	No	No	No
Bin_534 Woesearchaeota	DPANN Archaea	No	No	No	No	No	No	No	No	No	No
Bin_568 Woesearchaeota	DPANN Archaea	No	No	No	No	No	No	No	No	No	No
Bin_434 Woesearchaeota	DPANN Archaea	No	No	No	No	No	No	No	No	No	No
Bin_028 Woesearchaeota	DPANN Archaea	No	No	No	No	No	No	No	No	No	No
Bin_187 Woesearchaeota	DPANN Archaea	No	No	No	No	No	No	No	No	No	No
Bin_486 Woesearchaeota	DPANN Archaea	No	No	No	No	No	No	No	No	No	No
Bin_263 Woesearchaeota	DPANN Archaea	No	No	No	No	No	No	No	No	No	No
Bin_285 Pacearchaeota	DPANN Archaea	No	No	No	No	No	No	No	No	No	No
RBin_261 Pacearchaeota	DPANN Archaea	No	No	No	No	No	No	No	No	No	No
Bin_078 Pacearchaeota	DPANN Archaea	No	No	No	No	No	No	No	No	No	No
Bin_444 Nanoarchaeota	DPANN Archaea	No	No	No	No	No	No	No	No	No	No
Green boxes indicate the presence of the gene(s) while white boxes indicate the absence of the gene(s)

## Sheet: Flagellar Assembly
		103	104	105	106
MAGs	Group	Motor/Switch (fliG, fliM, fliNY, K02410, K02416, K02417)	Basal body (fliE, K02408)	Hook (flgKL, K02396, K02397)	Filament (fli C, fliD, K02406, K02407)
Bin_214 OP3 (Omnitrophica)	PVC Group	Yes	No	No	No
RBin_031 OP3 (Omnitrophica)	PVC Group	Yes	No	No	No
RBin_379 OP3 (Omnitrophica)	PVC Group	Yes	No	No	No
Bin_505 OP3 (Omnitrophica)	PVC Group	Yes	Yes	Yes	Yes
RBin_191 OP3 (Omnitrophica)	PVC Group	Yes	Yes	Yes	No
Bin_019 OP3 (Omnitrophica)	PVC Group	Yes	Yes	Yes	Yes
Bin_522 SAR406 (Marinimicrobia)	FCB Group	Yes	Yes	Yes	Yes
Bin_134 Hyd24-12 (Fermentibacteria)	FCB Group	No	No	No	No
Bin_206 Hyd24-12 (Fermentibacteria)	FCB Group	No	No	No	No
Bin_049 Zixibacteria (GN15)	FCB Group	Yes	Yes	Yes	Yes
Bin_210 Zixibacteria (GN15)	FCB Group	Yes	Yes	Yes	Yes
Bin_052 Zixibacteria (GN15)	FCB Group	Yes	Yes	Yes	Yes
Bin_224 Zixibacteria	FCB Group	Yes	Yes	Yes	Yes
Bin_249 Zixibacteria	FCB Group	Yes	Yes	Yes	Yes
Bin_113 Zixibacteria	FCB Group	Yes	Yes	Yes	Yes
Bin_366 Zixibacteria	FCB Group	Yes	Yes	Yes	Yes
Bin_336 Zixibacteria	FCB Group	Yes	Yes	Yes	Yes
Bin_298 KSB1	FCB Group	Yes	No	No	No
Bin_228 KSB1	FCB Group	Yes	No	No	No
Bin_079 KSB1	FCB Group	Yes	No	No	No
Bin_338 Bacterium BMS3Bbin04	FCB Group	Yes	Yes	Yes	Yes
RBin_200 Ignavibacteria	FCB Group	Yes	Yes	Yes	Yes
Bin_012 Caldithrix	FCB Group	Yes	No	No	No
Bin_462 Fibrobacteres	FCB Group	Yes	Yes	Yes	Yes
RBin_299 Fibrobacteres	FCB Group	Yes	Yes	Yes	Yes
Bin_527 Fibrobacteres	FCB Group	Yes	Yes	Yes	Yes
RBin_290 Fibrobacteres	FCB Group	Yes	Yes	Yes	Yes
Bin_432 Fibrobacteres	FCB Group	Yes	Yes	Yes	Yes
Bin_337 Fibrobacteres	FCB Group	Yes	Yes	Yes	Yes
Bin_355 Fibrobacteres	FCB Group	Yes	Yes	Yes	Yes
RBin_291 Fibrobacteres	FCB Group	No	No	No	No
RBin_049 Aegiribacteria	FCB Group	No	No	No	No
Bin_327 WOR-3 (Stahlbacteria)	Others	No	No	No	No
RBin_337 WOR-3 (Stahlbacteria)	Others	No	No	No	No
RBin_199 WS3 (Latescibacteria)	Others	Yes	Yes	Yes	No
RBin_220 WS3 (Latescibacteria)	Others	Yes	Yes	Yes	Yes
Bin_043 UBP1	Others	Yes	Yes	Yes	Yes
Bin_270 UBP1	Others	Yes	Yes	Yes	Yes
Bin_413 OLB16	Others	Yes	Yes	Yes	Yes
Bin_402 Poribacteria	Others	Yes	Yes	Yes	Yes
Bin_115 Eisenbacteria	Others	No	No	No	No
Bin_153 Eisenbacteria	Others	Yes	Yes	Yes	Yes
Bin_233 Eisenbacteria	Others	No	No	No	No
Bin_251 Eisenbacteria	Others	Yes	No	Yes	No
Bin_501 Eisenbacteria	Others	No	No	No	No
Bin_528 Elusmicrobia	Others	Yes	No	No	No
RBin_245 Elusimicrobia	Others	Yes	No	No	No
Bin_127 OP8 (Aminicenantes)	Others	Yes	No	No	No
Bin_177 Armatimonadetes (OP10)	Others	Yes	Yes	Yes	Yes
Bin_235 Armatimonadetes (OP10)	Others	Yes	Yes	No	Yes
Bin_567 KSB3 (Modulibacteria)	Others	Yes	No	No	No
RBin_158 KSB3 (Modulibacteria)	Others	Yes	No	No	No
Bin_537 Coatesbacteria	Others	No	No	No	No
Bin_172 Coatesbacteria	Others	No	No	No	No
Bin_169 TM6 (Dependentiae)	Others	No	No	No	No
Bin_496 TM6 (Dependentiae)	Others	No	No	No	No
Bin_479 WS6 (Dojkabacteria)	Others	No	No	No	No
Bin_125 WS6 (Dojkabacteria)	Others	No	No	No	No
Bin_334 WS6 (Dojkabacteria)	Others	No	No	No	No
Bin_101 WWE3 (Katanobacteria)	Others	No	No	No	No
Bin_542 Pacebacteria	Microgenomates	No	No	No	No
Bin_476 Pacebacteria	Microgenomates	No	No	No	No
Bin_510 Uhrbacteria	Parcubacteria	No	No	No	No
RBin_141 Uhrbacteria	Parcubacteria	No	No	No	No
Bin_582 Uhrbacteria	Parcubacteria	No	No	No	No
Bin_289 Magasanikbacteria	Parcubacteria	No	No	No	No
Bin_529 Falkowbacteria	Parcubacteria	No	No	No	No
Bin_492 Buchananbacteria	Parcubacteria	No	No	No	No
Bin_346 Moranbacteria	Parcubacteria	No	No	No	No
Bin_114 Moranbacteria	Parcubacteria	No	No	No	No
Bin_419 Moranbacteria	Parcubacteria	No	No	No	No
Bin_561 Portnoybacteria	Parcubacteria	No	No	No	No
Bin_162 Nealsonbacteria	Parcubacteria	No	No	No	No
Bin_503 Peregrinibacteria	Peregrinibacteria	No	No	No	No
Bin_357 Peregrinibacteria	Peregrinibacteria	No	No	No	No
Bin_387 Peregrinibacteria	Peregrinibacteria	No	No	No	No
Bin_256 Peregrinibacteria	Peregrinibacteria	No	No	No	No
Bin_155 Peregrinibacteria	Peregrinibacteria	No	No	No	No
Bin_120 Heimdallarchaeota	Asgard Archaea	No	No	No	No
Bin_204 Lokiarchaeota	Asgard Archaea	No	No	No	No
RBin_035 Lokiarchaeota	Asgard Archaea	No	No	No	No
Bin_229 Lokiarchaeota	Asgard Archaea	No	No	No	No
Bin_485 Lokiarchaeota	Asgard Archaea	No	No	No	Yes
RBin_125 Lokiarchaeota	Asgard Archaea	Yes	No	No	No
Bin_186 Lokiarchaeota	Asgard Archaea	No	No	No	No
Bin_342 Lokiarchaeota	Asgard Archaea	Yes	No	No	No
Bin_478 Thorarchaeota	Asgard Archaea	No	No	No	No
RBin_111 Thorarchaeota	Asgard Archaea	No	No	No	No
Bin_407 Bathyharchaeota	TACK Archaea	No	No	No	No
Bin_348 Bathyharchaeota	TACK Archaea	No	No	No	No
Bin_245 Bathyharchaeota	TACK Archaea	No	No	No	No
Bin_400 Altiarchaeales	Altiarchaeales	No	No	No	No
RBin_020 Altiarchaeales	Altiarchaeales	No	No	No	No
RBin_358 Altiarchaeales	Altiarchaeales	No	No	No	No
Bin_386 Micrarchaeota	DPANN Archaea	No	No	No	No
RBin_221 Micrarchaeota	DPANN Archaea	No	No	No	No
Bin_349 Micrarchaeota	DPANN Archaea	No	No	No	No
Bin_091 Micrarchaeota	DPANN Archaea	No	No	No	No
Bin_042 Aenigmarchaeota	DPANN Archaea	No	No	No	No
Bin_473 Woesearchaeota	DPANN Archaea	No	No	No	No
Bin_031 Woesearchaeota	DPANN Archaea	No	No	No	No
Bin_272 Woesearchaeota	DPANN Archaea	No	No	No	No
Bin_423 Woesearchaeota	DPANN Archaea	No	No	No	No
Bin_274 Woesearchaeota	DPANN Archaea	No	No	No	No
Bin_534 Woesearchaeota	DPANN Archaea	No	No	No	No
Bin_568 Woesearchaeota	DPANN Archaea	No	No	No	No
Bin_434 Woesearchaeota	DPANN Archaea	No	No	No	No
Bin_028 Woesearchaeota	DPANN Archaea	No	No	No	No
Bin_187 Woesearchaeota	DPANN Archaea	No	No	No	No
Bin_486 Woesearchaeota	DPANN Archaea	No	No	No	No
Bin_263 Woesearchaeota	DPANN Archaea	No	No	No	No
Bin_285 Pacearchaeota	DPANN Archaea	No	No	No	No
RBin_261 Pacearchaeota	DPANN Archaea	No	No	No	No
Bin_078 Pacearchaeota	DPANN Archaea	No	No	No	No
Bin_444 Nanoarchaeota	DPANN Archaea	No	No	No	No
Green boxes indicate the presence of the gene(s) while white boxes indicate the absence of the gene(s)

## Sheet: Phosphate Response Regulator
		107	108	109	110	111	112
MAGs	Group	Phosphate regulon sensor histidine kinase PhoR (K07636)	Phosphate regulon response regulator PhoB (K07657)	Alkaline phosphatase synthesis response regulator PhoP (K07658)	Phosphate transport system substrate-binding protein (K02040, pst)	Alkaline phosphatase (K01077)	Alkaline phosphatase D (K01113)
Bin_214 OP3 (Omnitrophica)	PVC Group	Yes	Yes	No	Yes	No	No
RBin_031 OP3 (Omnitrophica)	PVC Group	Yes	Yes	Yes	Yes	No	No
RBin_379 OP3 (Omnitrophica)	PVC Group	No	No	No	Yes	No	No
Bin_505 OP3 (Omnitrophica)	PVC Group	Yes	No	No	Yes	No	No
RBin_191 OP3 (Omnitrophica)	PVC Group	Yes	No	No	Yes	No	No
Bin_019 OP3 (Omnitrophica)	PVC Group	Yes	Yes	Yes	Yes	No	No
Bin_522 SAR406 (Marinimicrobia)	FCB Group	Yes	Yes	No	Yes	No	Yes
Bin_134 Hyd24-12 (Fermentibacteria)	FCB Group	Yes	No	No	Yes	No	No
Bin_206 Hyd24-12 (Fermentibacteria)	FCB Group	Yes	No	No	Yes	No	No
Bin_049 Zixibacteria (GN15)	FCB Group	Yes	No	No	Yes	Yes	No
Bin_210 Zixibacteria (GN15)	FCB Group	Yes	Yes	No	Yes	No	No
Bin_052 Zixibacteria (GN15)	FCB Group	Yes	Yes	No	No	No	No
Bin_224 Zixibacteria	FCB Group	Yes	No	Yes	No	No	No
Bin_249 Zixibacteria	FCB Group	Yes	Yes	No	Yes	No	No
Bin_113 Zixibacteria	FCB Group	Yes	Yes	No	Yes	No	No
Bin_366 Zixibacteria	FCB Group	Yes	Yes	No	No	Yes	No
Bin_336 Zixibacteria	FCB Group	Yes	Yes	No	No	No	No
Bin_298 KSB1	FCB Group	Yes	No	Yes	Yes	Yes	Yes
Bin_228 KSB1	FCB Group	Yes	No	Yes	Yes	Yes	Yes
Bin_079 KSB1	FCB Group	Yes	No	Yes	Yes	Yes	No
Bin_338 Bacterium BMS3Bbin04	FCB Group	Yes	Yes	No	Yes	No	No
RBin_200 Ignavibacteria	FCB Group	Yes	No	Yes	Yes	Yes	Yes
Bin_012 Caldithrix	FCB Group	Yes	Yes	No	Yes	Yes	No
Bin_462 Fibrobacteres	FCB Group	Yes	No	No	Yes	Yes	No
RBin_299 Fibrobacteres	FCB Group	Yes	No	No	Yes	Yes	No
Bin_527 Fibrobacteres	FCB Group	Yes	Yes	No	Yes	Yes	No
RBin_290 Fibrobacteres	FCB Group	Yes	Yes	No	Yes	Yes	No
Bin_432 Fibrobacteres	FCB Group	Yes	Yes	No	Yes	Yes	No
Bin_337 Fibrobacteres	FCB Group	Yes	Yes	No	Yes	Yes	No
Bin_355 Fibrobacteres	FCB Group	Yes	Yes	No	Yes	Yes	No
RBin_291 Fibrobacteres	FCB Group	Yes	Yes	No	Yes	Yes	Yes
RBin_049 Aegiribacteria	FCB Group	Yes	No	No	Yes	No	No
Bin_327 WOR-3 (Stahlbacteria)	Others	No	No	No	No	No	No
RBin_337 WOR-3 (Stahlbacteria)	Others	No	No	No	Yes	No	No
RBin_199 WS3 (Latescibacteria)	Others	Yes	Yes	No	Yes	Yes	No
RBin_220 WS3 (Latescibacteria)	Others	Yes	Yes	No	Yes	Yes	No
Bin_043 UBP1	Others	Yes	Yes	Yes	Yes	Yes	No
Bin_270 UBP1	Others	Yes	No	No	Yes	Yes	No
Bin_413 OLB16	Others	Yes	Yes	No	Yes	Yes	Yes
Bin_402 Poribacteria	Others	Yes	No	Yes	Yes	Yes	No
Bin_115 Eisenbacteria	Others	Yes	Yes	No	Yes	Yes	No
Bin_153 Eisenbacteria	Others	Yes	Yes	No	Yes	No	No
Bin_233 Eisenbacteria	Others	Yes	Yes	No	Yes	No	No
Bin_251 Eisenbacteria	Others	Yes	Yes	No	Yes	Yes	No
Bin_501 Eisenbacteria	Others	Yes	Yes	No	Yes	Yes	No
Bin_528 Elusmicrobia	Others	Yes	No	Yes	No	No	No
RBin_245 Elusimicrobia	Others	Yes	No	Yes	No	No	No
Bin_127 OP8 (Aminicenantes)	Others	Yes	No	No	Yes	Yes	No
Bin_177 Armatimonadetes (OP10)	Others	Yes	Yes	Yes	Yes	Yes	Yes
Bin_235 Armatimonadetes (OP10)	Others	Yes	No	Yes	No	Yes	No
Bin_567 KSB3 (Modulibacteria)	Others	Yes	Yes	No	Yes	Yes	Yes
RBin_158 KSB3 (Modulibacteria)	Others	Yes	Yes	No	Yes	Yes	Yes
Bin_537 Coatesbacteria	Others	No	No	No	Yes	Yes	No
Bin_172 Coatesbacteria	Others	No	No	No	Yes	Yes	No
Bin_169 TM6 (Dependentiae)	Others	No	No	No	No	No	No
Bin_496 TM6 (Dependentiae)	Others	No	No	No	No	No	No
Bin_479 WS6 (Dojkabacteria)	Others	No	No	No	No	Yes	No
Bin_125 WS6 (Dojkabacteria)	Others	No	No	No	Yes	No	No
Bin_334 WS6 (Dojkabacteria)	Others	No	No	No	No	No	No
Bin_101 WWE3 (Katanobacteria)	Others	No	No	No	No	No	No
Bin_542 Pacebacteria	Microgenomates	No	No	No	Yes	No	No
Bin_476 Pacebacteria	Microgenomates	No	No	No	No	No	No
Bin_510 Uhrbacteria	Parcubacteria	No	No	No	Yes	No	No
RBin_141 Uhrbacteria	Parcubacteria	No	No	No	No	No	No
Bin_582 Uhrbacteria	Parcubacteria	No	No	No	No	No	No
Bin_289 Magasanikbacteria	Parcubacteria	No	No	No	No	No	No
Bin_529 Falkowbacteria	Parcubacteria	No	No	No	No	No	No
Bin_492 Buchananbacteria	Parcubacteria	No	No	No	No	No	No
Bin_346 Moranbacteria	Parcubacteria	No	No	No	No	No	No
Bin_114 Moranbacteria	Parcubacteria	No	No	No	No	No	No
Bin_419 Moranbacteria	Parcubacteria	No	No	No	No	No	No
Bin_561 Portnoybacteria	Parcubacteria	No	No	No	No	No	No
Bin_162 Nealsonbacteria	Parcubacteria	No	No	No	No	No	No
Bin_503 Peregrinibacteria	Peregrinibacteria	No	No	No	No	No	No
Bin_357 Peregrinibacteria	Peregrinibacteria	No	No	No	No	No	No
Bin_387 Peregrinibacteria	Peregrinibacteria	No	No	No	No	No	No
Bin_256 Peregrinibacteria	Peregrinibacteria	No	No	No	No	No	No
Bin_155 Peregrinibacteria	Peregrinibacteria	No	No	No	No	No	No
Bin_120 Heimdallarchaeota	Asgard Archaea	No	No	No	Yes	No	No
Bin_204 Lokiarchaeota	Asgard Archaea	No	No	No	Yes	No	No
RBin_035 Lokiarchaeota	Asgard Archaea	No	No	No	Yes	No	No
Bin_229 Lokiarchaeota	Asgard Archaea	No	No	No	Yes	No	No
Bin_485 Lokiarchaeota	Asgard Archaea	No	No	No	Yes	No	No
RBin_125 Lokiarchaeota	Asgard Archaea	No	No	No	Yes	No	No
Bin_186 Lokiarchaeota	Asgard Archaea	No	No	No	Yes	No	No
Bin_342 Lokiarchaeota	Asgard Archaea	No	No	No	Yes	No	Yes
Bin_478 Thorarchaeota	Asgard Archaea	No	No	No	Yes	Yes	No
RBin_111 Thorarchaeota	Asgard Archaea	No	No	No	Yes	Yes	No
Bin_407 Bathyharchaeota	TACK Archaea	No	No	No	Yes	Yes	No
Bin_348 Bathyharchaeota	TACK Archaea	No	No	No	Yes	Yes	No
Bin_245 Bathyharchaeota	TACK Archaea	No	No	No	Yes	Yes	Yes
Bin_400 Altiarchaeales	Altiarchaeales	No	No	No	No	No	No
RBin_020 Altiarchaeales	Altiarchaeales	No	No	No	No	No	No
RBin_358 Altiarchaeales	Altiarchaeales	No	No	No	No	No	No
Bin_386 Micrarchaeota	DPANN Archaea	No	No	No	No	No	No
RBin_221 Micrarchaeota	DPANN Archaea	No	No	No	No	No	No
Bin_349 Micrarchaeota	DPANN Archaea	No	No	No	No	No	No
Bin_091 Micrarchaeota	DPANN Archaea	No	No	No	No	No	No
Bin_042 Aenigmarchaeota	DPANN Archaea	No	No	No	No	No	No
Bin_473 Woesearchaeota	DPANN Archaea	No	No	No	No	No	No
Bin_031 Woesearchaeota	DPANN Archaea	No	No	No	No	No	No
Bin_272 Woesearchaeota	DPANN Archaea	No	No	No	No	No	No
Bin_423 Woesearchaeota	DPANN Archaea	No	No	No	No	No	No
Bin_274 Woesearchaeota	DPANN Archaea	No	No	No	No	No	No
Bin_534 Woesearchaeota	DPANN Archaea	No	No	No	No	No	No
Bin_568 Woesearchaeota	DPANN Archaea	No	No	No	No	No	No
Bin_434 Woesearchaeota	DPANN Archaea	No	No	No	Yes	No	No
Bin_028 Woesearchaeota	DPANN Archaea	No	No	No	No	No	No
Bin_187 Woesearchaeota	DPANN Archaea	No	No	No	No	No	No
Bin_486 Woesearchaeota	DPANN Archaea	No	No	No	No	No	No
Bin_263 Woesearchaeota	DPANN Archaea	No	No	No	No	No	No
Bin_285 Pacearchaeota	DPANN Archaea	No	No	No	No	No	No
RBin_261 Pacearchaeota	DPANN Archaea	No	No	No	No	No	No
Bin_078 Pacearchaeota	DPANN Archaea	No	No	No	No	No	No
Bin_444 Nanoarchaeota	DPANN Archaea	No	No	No	No	No	No
Green boxes indicate the presence of the gene(s) while white boxes indicate the absence of the gene(s)

[truncated: 25 more sheets: Transport, Arsenic-Copper Resistance, Endopeptidases, Pilus Assembly, Amino Acid Degradation, Hydrogenases, Fatty Acid Degradation, Kynurenine pathway, Osmoprotectant, Nucleotide salvage (AMP), CCB Pathway, Isoprenoid lipid biosynthesis, Putative DGRs, Rhodopsin, Polyphosphonates, Co-Zn-Cd Resistance, UV resistance, CRISPR, DISARM & BREX, DNA Phosphorothioation …]
